# Supplementary material for: Predicting multiple conformations via sequence clustering and AlphaFold2
Source: Nature. 2023 Nov 13;625(7996):832–9. doi: 10.1038/s41586-023-06832-9 (PMC10808063; doi:10.1038/s41586-023-06832-9)
Supplement: Supplementary file 3 — Supplementary Tables 1 and 2. Supplementary Table 1: codon-optimized DNA sequences, protein sequences and primers for site-directed mutagenesis for KaiBRS and KaiBTV-4 constructs. Supplementary Table 2: PDB entry data corresponding to proteins investigated as matches to either original state or alternative state. [file 41586_2023_6832_MOESM3_ESM.xlsx]

## Sheet: TableS1
Table S1. Codon-optimized DNA sequences, protein sequences, and primers for site-directed mutagenesis for KaiBRS and KaiBTV-4 constructs.
Name	Sequence
KaiBTV-4 (DNA)	atgtacgtgttccgtctgtatgttcgtggtgagacccatgcggcggaagtggcgctgaaaaacctgcacgacctgctgagcagcgcgctgaaggtgccgtacaccctgaaagtggttgatgttaccaagcaaccggacctggcggagaaggatcaggttcaagcgaccccgaccctggtgcgtgtttacccgcagccggtgcgtcgtctggttggccaactggaccaccgttatcgtctgcagcacctgctgagcccg
KaiBRS (DNA)	atgggtcgtcgtctggtgctgtatgtggcgggtcaaaccccgaaaagcctggcggcgattagcaacctgcgtcgtatctgcgaggaaaacctgccgggccagtacgaggtggaagttatcgacctgaagcaaaacccgcgtctggcgaaagagcacagcatcgtggcgattccgaccctggtgcgt gaactgccggttccgatccgtaagattattggtgacctgagcgataaagaacaagtgctggtgaacctgaaaatggacatggag
KaiBRS-3m (DNA)	atgggtcgtcgtctggtgctgtatgtggcgggtcaaaccccgaaaagcctggcggcgattagcaacctgcgtcgtatctgcgaggaaaacctgccgggccagtacgaggtggaagttatcgacctgaagcaaaacccgcgtctggcgaaagagcacagcatcgtggcgattccgaccctggtgcgtgaactgccggttccgcgtcgtaagattattggtgacctgagcgataaagaacaagtgctggatgccctgaaaatggacatggag
KaiBTV-4 (aa)	MYVFRLYVRGETHAAEVALKNLHDLLSSALKVPYTLKVVDVTKQPDLAEKDQVQATPTLVRVYPQPVRRLVGQLDHRYRLQHLLSP
KaiBRS (aa)	MGRRLVLYVAGQTPKSLAAISNLRRICEENLPGQYEVEVIDLKQNPRLAKEHSIVAIPT LVRELPVPIRKIIGDLSDKEQVLVNLKMDME
KaiBRS-3m (aa)	MGRRLVLYVAGQTPKSLAAISNLRRICEENLPGQYEVEVIDLKQNPRLAKEHSIVAIPTLVRELPVPRRKIIGDLSDKEQVLDALKMDME
Primers for site-directed mutagenesis
Mutation		Primer
KaiBRS I68R/V83D/N84A	5’ cgataaagaacaagtgctggatgccctgaaaatggacatggagtaaggtac 3’	Forward
	5’ ctcaggtcaccaataatcttacgacgcggaaccggcagttcacg 3’	Reverse

## Sheet: TableS2
Table S2. PDB entry data corresponding to proteins investigated as matches to either original state or alternate state.
Match type	PDB ID	Description	Publication	Deposition year	Experimental method	Alt. state in AF-cluster
orig. state	3IOS	MTB dsbF in its mixed oxidized and reduced forms	Chim et al. (2010) J Mol Biol.	2010	X-ray diffraction	Y
orig. state	3C71	Structure of a ResA variant with a DsbA-like active site motif (CPHC)	Lewin et al. (2008) Biochem.	2008	X-ray diffraction	Y
orig. state	4NMU	Crystal Structure of Thiol-disulfide Oxidoreductase from Bacillus str. 'Ames Ancestor'	None	2013	X-ray diffraction	Y
orig. state	3OR5	Crystal structure of thiol:disulfide interchange protein, thioredoxin family protein from Chlorobium tepidum TLS	None	2010	X-ray diffraction	Y
orig. state	3KCM	The crystal structure of thioredoxin protein from Geobacter metallireducens	None	2009	X-ray diffraction	Y
orig. state	2LS5	Solution structure of a putative protein disulfide isomerase from Bacteroides thetaiotaomicron	None	2012	Solution NMR	Y
orig. state	3GL3	Crystal structure of a putative Thiol:disulfide interchange protein DsbE from Chlorobium tepidum	None	2009	X-ray diffraction	N
orig. state	1KNG	Crystal structure of CcmG reducing oxidoreductase at 1.14 A	Edeling et al. (2002) Structure	2002	X-ray diffraction	N
orig. state	3U5R	Crystal structure of a hypothetical protein SMc02350 from Sinorhizobium meliloti 1021	None	2011	X-ray diffraction	N
orig. state	5UM7	Crystal structure of the reduced state of the thiol-disulfide reductase SdbA from Streptococcus gordonii	None	2017	X-ray diffraction	N
alt. state	3EMX	Crystal structure of thioredoxin from Aeropyrum pernix	None	2008	X-ray diffraction	N
alt. state	2L57	Solution Structure of an Uncharacterized Thioredoin-like Protein from Clostridium perfringens	None	2010	Solution NMR	N
alt. state	4EUY	Crystal structure of thioredoxin-like protein BCE_0499 from Bacillus cereus ATCC 10987	None	2012	X-ray diffraction	N
alt. state	2EC4	Solution structure of the UAS domain from human FAS-associated factor 1	None	2007	Solution NMR	N
alt. state	6MZA	Solution NMR structure of a putative thioredoxin (trxA) in the reduced state from Rickettsia prowazekii, the etiological agent responsible for typhus. Seattle Structural Genomics Center for Infectious Disease target RiprA.00029.a	None	2018	Solution NMR	N
alt. state	3W8J	Crystal structure of P5 a0 in a complex with Prx4 c-term	Sato (2013) Sci Rep.	2013	X-ray diffraction	N
alt. state	3GL5	Crystal structure of probable DsbA oxidoreductase SCO1869 from Streptomyces coelicolor	None	2009	X-ray diffraction	N
alt. state	3PH9	Crystal structure of the human anterior gradient protein 3	None	2010	X-ray diffraction	N
alt. state	2OKA	Crystal structure of Q9HYQ7_PSEAE from Pseudomonas aeruginosa. Northeast Structural Genomics Consortium target PaR82	None	2007	X-ray diffraction	N
