# Supplementary material for: Predicting multiple conformations via sequence clustering and AlphaFold2
Source: Nature. 2023 Nov 13;625(7996):832–9. doi: 10.1038/s41586-023-06832-9 (PMC10808063; doi:10.1038/s41586-023-06832-9)
Supplement: Supplementary file 4 — Supplementary Dataset 1: alignment and phylogenetic tree for KaiB family. [file 41586_2023_6832_MOESM4_ESM.zip]

Archive with 4 entries (4 files):
- KaiB_95_aligned.phy
- __MACOSX/._KaiB_95_aligned.phy
- KaiB_95_aligned.phy_phyml_tree.tree
- __MACOSX/._KaiB_95_aligned.phy_phyml_tree.tree
