# Supplementary material for: Predicting multiple conformations via sequence clustering and AlphaFold2
Source: Nature. 2023 Nov 13;625(7996):832–9. doi: 10.1038/s41586-023-06832-9 (PMC10808063; doi:10.1038/s41586-023-06832-9)
Supplement: Supplementary file 4 — Supplementary Dataset 1: alignment and phylogenetic tree for KaiB family. [file 41586_2023_6832_MOESM4_ESM.zip › KaiB_95_aligned.phy]

487 157
WP_015125710.1 --------------------------------------YTLRLYVSGHSIATAQTLKTLHGLLP-QCL-AAPYTLKIVDV
WP_024125951.1 --------------------------------------YIFRLYVRGETHAAEVALKNLHDLLS-CSL-KVPYTLKVVDV
WP_011056401.1 --------------------------------------YVFRLYVRGETHAAEVALKNLHDLLS-SAL-KVPYTLKVVDV
WP_071518015.1 --------------------------------------CVFRLFVSGYNKLTETTLARLHDVLE-KSL-GCPYTLKIIDI
WP_068507875.1 --------------------------------------YVLRLYVSSNSDVTEAILTNLHRLLE-DLI-QQPYTLKIIDV
WP_054469305.1 --------------------------------------YVFHLFVSGRSAITQRTMEILHQILE-DSL-GMTYTLKVIDI
WP_006511480.1 --------------------------------------YVLRLFIASNNINTNQTLDHIHYILE-KGL-STSYTLKIIDI
WP_036484802.1 --------------------------------------YVLRLFISSSDRHTEKTLAHIHQLLE-RGL-TTPYTLKVIDI
WP_072620570.1 --------------------------------------YVLRLFVSGDNTLTERTLHQLHELLE-ENL-SAPYTLKVIDI
WP_027269287.1 --------------------------------------PVLRLFVSSQSALTEPILKTLQEVLE-TSR-YRPYSLKVIDV
WP_006527371.1 --------------------------------------YTLILFVSNHSSQNSETLQSIHRILE-EGL-NLPYTLKVIDI
WP_012163545.1 --------------------------------------YVLRLFVASQNTRTKSILENLHQLLD-QVL-DVPYTLKVIDV
WP_068788002.1 --------------------------------------YVFRLFIRGDSSNTEETLLGLHSMLD-RAL-GHPYTLKVIDV
WP_026097347.1 --------------------------------------YIFRLFLRGDSPTTEDTLERLHRTLD-RAL-GHPYTLKLIDV
WP_022608291.1 --------------------------------------YVLRLFVSGRSPLAESILATLHQLLD-RRL-QQPYTLKVVDI
WP_041620020.1 --------------------------------------CILQLFISNDNFTTEKTLASIHQILE-QGL-TCPYTLKVIDI
WP_015229366.1 --------------------------------------YILRLFVSGHSQATTEALTTLHQLLE-KKL-SNSYTLKVVDI
WP_015224553.1 --------------------------------------YILRLFVSGHSHSTTEALTTLHRLLE-QKL-SNSYTLKVVDI
WP_011613956.1 --------------------------------------YVLHLFVSGKSFATEQTLQSLHQILE-EYL-SLPYTLKVIDV
WP_008275941.1 --------------------------------------YILRLFVSGNHPSTKQTLRKIHRLLE-TQL-SHPYTLKVIDI
WP_041393583.1 --------------------------------------YVLRLFVAGNDLTTKRTLETLHQVLE-QQL-QHPYTLKVIDI
WP_045358369.1 --------------------------------------YVLRLFVSGNNANTKHTLESIHQLLE-REL-HHPYTLKVIDI
WP_036401094.1 --------------------------------------YVLRLFVSGNNANTKHTLESIHQLLE-REL-HHPYTLKVIDI
WP_041933658.1 --------------------------------------YVLRLFVSGNSVATKQTLKTIHQLLE-EGL-RHPYTLKVIDI
WP_041237876.1 --------------------------------------YVLRLFVSGNSAATKQTLRSIHQLLE-EGL-RHPYTLKVIDI
WP_051925497.1 --------------------------------------YVLRLFVSGGSTATEQMLKMLHQLLE-EQL-QQPYTLKVIDV
WP_009767913.1 --------------------------------------YVLRLFVSGHSSATQRTLQKLHTLLE-QTL-DQPYTLKVIDV
WP_071106679.1 --------------------------------------YVLRLFVSGHSAETEYTLKSLYQLLE-NHL-GHPYTLKIIDV
WP_008190849.1 --------------------------------------YVLRLFVCGHSTETEYTLKSLYQLLE-NHL-GHPYTLKIIDV
WP_073591980.1 --------------------------------------YVLRLFVSNYSVATERILQNLYQLLE-ESL-NCPYTLKVIDV
WP_069968624.1 --------------------------------------YVLRLFVSGYSAATERILQELYQLLE-RSL-AYPYTLKVIDI
WP_068392533.1 --------------------------------------YVLRLFVSGYSAATARILQNLHALLE-QSL-DSPYTLKVIDI
WP_073069408.1 --------------------------------------YVLRLFVSGYSAATQRILENLHQLLE-ESL-SHPYTLKVIDI
WP_075598383.1 --------------------------------------YVLRLFVSGHHPGTEKALQRLHQVLE-RSL-QLPYTLKVIDV
WP_006106192.1 --------------------------------------YVLRLFVSGHSGSTEHILKKLHQLLE-QSL-QHPYTLKVIDV
WP_044195451.1 --------------------------------------YVLRLFVSGHTGATERTLKTLHQLLE-ESL-GYPYTLKVIDV
WP_006631319.1 --------------------------------------YVLRLFVSGSNPSTERTLETLHQFLE-QCL-DRPYTLKVIDV
WP_072722327.1 --------------------------------------YVLRLFVSGHSLVTEKTLQTLHQLLE-RSI-GHPYTLKVIDV
WP_027248781.1 --------------------------------------YILRLFVSGHSLVTEKTLKTLHQLLE-GSI-SHPYTLKVIDV
WP_035759058.1 --------------------------------------YVLRLFVSGHSLATENTLETLHQLLE-RSL-NHPYTLKVIDV
WP_049559636.1 --------------------------------------YVLRLFVSGHSLATERTLATLHQLLE-RSV-SHPYTLKVIDV
WP_009786523.1 --------------------------------------YVLRLFVSGHSLATERTLATLHQLLE-RSV-NHPYTLKVIDV
WP_044291332.1 --------------------------------------YILRLFVAGHTPNTENILQSLHELLE-KYL-GSPYTLRIIDV
WP_041236215.1 --------------------------------------YVLRLFVAGHSTATEQILKNLHLLLT-RHL-KRPYTLRVIDV
WP_015173245.1 --------------------------------------YVLRLFVSGHGANTARTLQNLHELLE-KAL-PYPYTLKVVDV
WP_058883586.1 --------------------------------------YVLRLYVSGITSGTEQILQNLHQLLE-ESL-QQPYTLKVIDV
WP_027844285.1 --------------------------------------HVFRLFIAGHNPATEHILQTLHEILE-KYL-GHPYTLKVIDV
WP_015155201.1 --------------------------------------YVLRLFVAGHSVNTERILQTLHQLLE-QSL-RHPYTLKVVDV
WP_073550873.1 --------------------------------------YVLHLFVAGHSATTERILQSLRQVLE-QF--HYPYTLKVIDV
WP_071242571.1 --------------------------------------YVLRLFVAGHNISTEIILEKLHELLE-EYL-GVPYTLKVIDV
WP_009343555.1 --------------------------------------YVLRLFVAGHNMSTERILEKLHELLE-DYL-GVPYTLKVIDV
WP_035153555.1 --------------------------------------YVLRLFVAGHSPNTERILENLHDLLE-KYL-GHPYTLKVIDV
WP_017309280.1 --------------------------------------YVLRLFVAGHSPGIERTLESLHDLLE-QYL-SQPYTLKVIDV
WP_026735046.1 --------------------------------------YVLRLFVAGHSPGIERILQNLHELLE-RFL-GQPYTLKVIDV
WP_026101470.1 --------------------------------------YVLRLFIAGHSPGTERILENLHELLE-KYL-GQPYTLKVIDV
WP_016873319.1 --------------------------------------YVLRLFIAGHSPGIERILENLHELLE-KYL-GQPYTLKVIDV
WP_026135215.1 --------------------------------------YVLRLFVAGHSAATERILQNLHELLE-QYL-GYPYTLKVIDV
WP_041038323.1 --------------------------------------YVLRLFVAGHSAATERILKNLHELLE-KYL-GNPYTLKVIDV
WP_048871766.1 --------------------------------------YVLRLFVAGHSGTTERILQNLHELLE-KNL-GNPYTLKVIDV
WP_017315228.1 --------------------------------------YVLRLFVAGHSATTERILQNLHELLE-KYL-GNPYTLKVIDV
WP_028085407.1 --------------------------------------FVLRLFVAGHSITTEKILQNLHESLE-LSL-GYPYTLKVVDV
WP_053541198.1 --------------------------------------FVLRLFVAGHSATTEKILQNLHESLE-RSL-GYPYTLKVIDV
WP_029632136.1 --------------------------------------FVLRLFVAGHSANTERILQNLHELLE-RSL-KYPYTLKVVDV
WP_069073793.1 --------------------------------------YVLRLFVAGHSSTTERILQNLHELLE-RSL-GHPYTLKVIDV
WP_073643454.1 --------------------------------------YVLRLFVAGHSSTTERILQNLHEFLE-RSL-GHPYTLKVIDV
WP_010997479.1 --------------------------------------YVLRLFVAGHSANTERILKNLHELLE-RSL-GYPYTMKVIDV
WP_067768554.1 --------------------------------------YVLRLFVAGHSANTERILQNLHELLE-RSL-GYPYTMKVIDV
WP_015140978.1 --------------------------------------YVLRLFVVGHSANTERILKNLHELLE-RSL-GYPYTMKVIDV
WP_066376061.1 --------------------------------------YVLHLFVAGHSTNTERILKNLHELLE-RSL-GYPYTMKVIDV
WP_042341684.1 --------------------------------------YVLRLFVAGHSANTERILHNLHELLE-RSL-GHPYTLKVVDV
WP_015112789.1 --------------------------------------YVLRLFIAGHSANTERILHNLHEMLE-RSL-RCPYTMKVIDV
WP_062294573.1 --------------------------------------YVLRLFIAGHSANTERILHNLHELLE-RSL-GYPYTLKVIDV
WP_042202243.1 --------------------------------------YVLRLFVAGHSMNTQRILQNFHELLE-RSL-GYPYTMKVIDV
WP_015207247.1 --------------------------------------YVLRLFVAGHSGTTERILQNLHELLE-RSL-GYPYTLKVIDV
WP_016951934.1 --------------------------------------YVLRLFVAGHSGATERILEHLHELLE-RSL-GYPYTLKVIDV
WP_071191151.1 --------------------------------------YVLRLFVAGHSGATERILENLHELLE-RSL-GYPYTLKVIDV
WP_013189697.1 --------------------------------------YVLRLFVAGHSVATERILQNLHELLE-RSL-KYPYTLKVIDV
WP_042466071.1 --------------------------------------YVLRLFVAGHSVATERSLESLHELLE-RSL-GYPYTLKVIDV
WP_073620386.1 --------------------------------------YVLRLFVAGRSPNTERILKFLYELLE-KYL-SHPYTLKVIDV
WP_015198880.1 --------------------------------------YVLRLFVAGKSANTERILKTLYDLLE-RYL-TYPYTLKVIDV
WP_008277690.1 ----------------------------------MNSTYSLKLYIASNTVNSELAMNTLTEICH-DDL-NDDCQIEIIDI
WP_063896294.1 -------------------------------MNKRMPVFVFRLYVAGEAQNSVLARANLRALCE-TYL-PEQHQIEVLDV
WP_014148177.1 --------------------------------MTQHQIFNFRLYVAGDALNSAQALANLTNLCR-IHL-PDRHRVEVVDV
WP_011391042.1 ----------------------------------MGPTVHLTLYICGETLRSRNALRAIDRIRH-AY--GPHCAIKVVDV
WP_014413715.1 ----------------------------------MTEPIRLTLYICGETIRSQNALRALDRIR--MTL-GQACEARVVDV
WP_057955425.1 ----------------------------------MSTHYLLKLYVANGDPVVEKLARALSHALEKSEL---QFDLQVTDI
WP_007857159.1 -------------------MTETRHVAHRDQPAEVSPLNDYRLYVSMASPISLRAIANARRILQ-EAY-PGAHQLTVLNI
WP_014435474.1 --------------------------------------MRLTLFVGEASAATDAAVATLRRLVE-DQ--PDAFELRIIDV
WP_013325372.1 -----------------------------------MMTHLFKLDLDGNNPKSVKDLKSIKKVLD-LEF-DNNYTLEVIDV
WP_006423275.1 --------------------------------------MLLKLFVTGKTPRSRKTIDNVKSAFK-ARL-SENAIPEVIDV
WP_012258355.1 ----------------------MQQGVVLMDSTNQSVVPLLRLYVAGATSRSTRAITTVRRFCE-RHL-AGHYRLEIIDV
WP_031459921.1 -----------------------------MDITDQPVVPLLRLYVAGATNRSTRAITTVRRLCE-RYL-PGRYRLEVIDV
WP_012616634.1 -----------------------------MDITNQPVVPLLRLYVAGATSRSTRAIATVRRLCE-RYL-PGRYRLEVIDV
WP_008932114.1 ----------------------------------MHPEYHFRLFIAGQTHTARRAMDHLHDYVRLLEA-RGPVSMEVVDI
WP_013296268.1 -------------------------------------MIHLRIYIAGDNL-SAAALENLRNVMG-DDA-----KLEVVDV
WP_048175684.1 -------------------------------------MIQLRLYVTGDSL-SERALENLRGVID-DRV-----ELEVVNV
WP_010876719.1 ----------------------------------MLSDDKAALYVTGDSL-SERALENLMDVID-DRV-----ELEVVNV
WP_026992676.1 -------------------------MQNTNTHTEDTEEHKFLLFVSGMSVKSGRAIENLRKICD-EHL-AGKFNLEIIDI
WP_035680083.1 --------------------------MDDSSDSSSTAKHKFLLFVSGMSVKSGRAIENLRLICD-KYL-TGNYEIEIIDI
WP_031456493.1 --------------------------MEDSSDGPVTTKHTFTLFVSGMSVKSGYAIENLRKICD-TYL-VDNYEVEIIDI
WP_056198644.1 --------------------------MEDSSDGTSTTKHKFKLFVSGMSVKSGHAIENLRRICD-TYL-NNNYELEIIDI
WP_012025986.1 --------------------------MEDSSDGTSTTKHKFMLFVSGMSVKSGHAIENLRKICD-TYL-NNNYELEIIDI
WP_057118272.1 --------------------------MEDSSDGTSTTKHKFILFVSGMSVKSGHAIENLRKICD-TYL-TDNYELEIIDI
WP_057123292.1 --------------------------MEDSSDGTSTTKHKFKLFVSGMSVKSGHAIENLRSICD-TYL-NGNYEIEIVDI
WP_053474502.1 --------------------------MEDSSDGTSTTKHKFILFVSGMSVKSGHAIENLRRICD-TYL-KENYELEIVDI
WP_056184998.1 --------------------------MDYSADGTNTTKHKFMLFVSGMSVKSGHAIENLRRICD-IYL-EDNYELEIVDI
WP_074657902.1 --------------------------MDNSADGTSTTKHKFMLFVSGMSVKSGHAIENLRKICD-KHL-RDNYELEIVDI
WP_059118754.1 --------------------------MDESADGSSTNKYKFMLFVSGMSVKSGHAIENLRRICD-QYL-DNNYELEIIDI
WP_072953995.1 --------------------------MDNSSDGTSTTKHKFMLFVSGMSVKSGHAIENLRRICD-KYL-ANNYELEIIDI
WP_029269873.1 --------------------------MDDSSDGSSSTKHKFMLFVSGMSVKSGHAIENLRKICD-KYL-ENNYELEIIDI
WP_056251786.1 --------------------------MDDSSDGSSTTKNKFMLFVSGMSVKSGHAIENLRKICD-QYL-TDNYELEIIDI
WP_065449742.1 --------------------------MDDSSDGSSTTKHQFMLFVSGMSVKSGHAIENLRKICD-QYL-KDDYELEIIDI
WP_055092896.1 --------------------------MDDSSDGSSTTKHKFMLFVSGMSVKSGHAIENLRKICD-QYL-KDNYELEIIDI
WP_012618292.1 -------------MNDEKIPGDVTADFEQKLNEIREGPFVLRLYIAGNSPRSQTAIENVKRICE-EYL-EGRCELEVIDI
WP_012107043.1 ----------MKAAPKKKAQADVTAEYETALEKRKDNYYVLRLYVAGNNPRSQAAVENVKKLCD-EYL-NGRYELEVVDI
WP_015138910.1 -----MNTSNKTNNDSDEIIIESTEAFEQMLATKDLQKYVLRLYVAGNSVRSMRAISILKNICE-KYL-PGRYEMEIIDI
WP_067769264.1 -----MNNSQKTNDSSDEIIIESTEDFEKALANIDIQKYVLRLYVAGNTLKSMRAIQMLKKICE-KYL-EGRYEMEIIDI
WP_044450425.1 -----MNNSQQNNDSSDEIIIESTEDFEKALTNLETSKYVLRLYVAGNTIRSMRAIQMLKKICE-KYL-KGRYEMEIVDI
WP_053456629.1 -----MNNSQQNNASSDEIIIESTEDFEKALTNLETSKYVLRLYVAGNTIRSMRAIQILKNFCE-KYL-QGRYEIEIIDI
WP_006104052.1 MNDFDKNNDKSSELIENSQSSLD-SF---ANL--EVQTYVFRLYVAQNSFKSIQAVKNIKSICE-EHL-KGRYELEIIDI
WP_041780194.1 -----MKNSREGEDISSGFITNQEETLEQSYVDLELEQYRFRLYVAGNSPKSLRAIRNLKKICD-EHL-PGHYEIEIIDI
WP_015171865.1 ---------------MTHDPENTLLQSLDSLADLEIDTYIMRLYVADHSPKSLRAIQRIQALCN-DRL-EGRYELEIIDI
WP_035889383.1 -----------------------------------MNHIRLKLFVIGNSSISKRAIINLETICSHPKL-IGLCDIEVVDV
WP_061466837.1 -----------------------------------MTRTKLKLFVIGNSAISKRAIINLQSICSDPKF-ADLCDVEVVHL
WP_027221353.1 -----------------------------------MTQIKLKLFVIGNSAISKRAIINLQSICSHPKL-ADLCDIDVVDL
WP_027227697.1 -----------------------------------MTRIKLKLFVIGNSAISKRAIINLQSICSHPKL-ADLCDVDVVDL
WP_027265801.1 -----------------------------------MTRTKLKLFVIGSSAISKRAIINLQSICSDPKL-ADLCDIEVVDL
WP_042236452.1 -----------------------------------MTRIKLKLFVIGNSTISKRAIINLQSICSDPKL-ADLCDVDVVDL
WP_029345864.1 -----------------------------------MTRTKLKLFVIGNSAISKRAIINLQSICSDPKL-ADLCDVEVVDL
WP_058528930.1 -----------------------------------MAKMKLKLYVIGGSLIARRAIKNLTELCRREEI-AKQCDMEIIDL
WP_058501894.1 -----------------------------------MSKIKLKLYVIGNSLVSKRAIRNFKVLCSTAGL-KGCCDMEVIDL
WP_006563391.1 -----------------------------------MSTIVLQLFIAGRTPRTDNAIATLRQLVD-EHL-SGPCELVIVDV
WP_012615923.1 -----------------------------------MSKIVLHLYIAGQTPRAERAINTLRHMIE-HDL-AEECELTIIDV
WP_031460576.1 -----------------------------------MSKIVLHLYIAGHTPRAERAINTLRQMLE-HDL-AGECELTIIDV
WP_028456965.1 -----------------------------------MSKIVLHLYIAGQTPRAERAINTLRQMLE-HDL-AGECELTIIDV
WP_048106620.1 --------MTRKEENKTSDVKDSTTAFEEALTRNEEGKYILHLYVAGMGPKSVQAIENIKRICE-EYL-PGRYQLEVIDI
WP_011033041.1 -------MSDTEEARKSDVKDSTAAFEEALAKGEDNNIYVLRLYVAGMGPKSIQAINNIKHIFE-EYA-PGKYELEVIDI
WP_048136808.1 --------MNNNEKTSTSEVRDSTAAFEEALAKKDDSKYVLRLYVAGMGPKSIQAIDNIKRIFE-EYV-PGKYQLEVIDI
WP_006099669.1 --------------MKKENLKSSTEAFEKALTQSNTTHYCLHLYISGTTLKSIRAIEMIKHICE-DYL-PERYTLEVIDI
WP_015184638.1 ------------MENESTNNSSEAFEQAISISELDDRYYCLRLYIAGTTIHSIRAIENIKRICE-GYL-QGRYELEVIDV
WP_015151382.1 -----------MENNPEKISKPEVDVFEEFLSRPKEEKYLLRLFIAGNTPNSNRAFNKIKNICE-EYL-PGRYELEVIDI
WP_046280117.1 --------------MKEKSTENSIEAFDKVLIEKREEHYSLRLYIAGTTLQSAIALKNLQKICD-EYL-AGRHKLEVIDI
WP_023065061.1 --------------MKEKSIENSTEVFEKVLQEKKEVHYTLHLYIAGTALQSIVALKNLQKICD-EYL-AGRHELEVIDI
WP_009784627.1 --------------MKENSIENSTEVFEKVLLEKKEVHYTLRLYIAGTGLQSIVALKNLQKICD-EYL-PGKHELEVIDI
WP_013323582.1 ----------MVNEKDDSLEKSSTAKFEEAVAEKDDRYYSLRLYIAGTTPQSIKALNNIQKICQ-EYL-AGRYELEVIDV
WP_073595777.1 ------------MVNEEEFNQDITAEFEKALSQQDERYYVLRLYIAGTTPQSIQALQNLHKICE-EYL-KGRYELEVIDV
WP_066348208.1 ------------MINPEEFDPTIREVFEEALSQSSEQHYVLRLYIAGTTYQSVKALQNLKQICE-EHL-KGRYELEVIDI
WP_015176308.1 ------------MIDSEDVKPTTTELFEQSLSQSQEEYYTLRLYVSGTTLQSVTALQNIKKICE-EHL-QGRYELEVIDI
WP_066121263.1 ------------MIEPEKLNETTTDLFEQSLSELPEKCYLLRLYIAGTTMQSLNALQNIKRICE-EHL-KGRYELEVIDI
WP_036487774.1 ----------------------------------MCEIYRLKLYVSGDSSRSRLAIANLQEFCD-REL-RERSEITIIDI
WP_015193210.1 ----------------------------------MCIRYLLKLYVSGDTARTRKAIANLQEFCQ-QQL-PEQTKIEIIDI
WP_068248866.1 ------------------------------------MKYILRLYIAGSSHSSSAAIAQLEEICK-NHL-SESYQLEVIDV
WP_012969925.1 -------MSTPEFPPEDHPSPDTPWETTENRESGTRARYVLKLYVAGLTPRSTTALRSVKDICE-RHL-QGRYELEIIDI
WP_030622610.1 -----------------------------------MTTYSFTLYVAGRTPRSEEAVSNLRRLCD-GLL-HGAYELQIVDA
WP_012500897.1 -----------------------------------MAKFKLTLYITGHTPRSEMAIFNLRNLCE-NKL-SGEYELEIVDV
WP_006274277.1 ----------------MEYDIMTKTPVEAAAPVNDTAHYSLHLYVTGGTVRSIRAIANIRKICE-VYL-KGRYDLDVVDI
WP_051188877.1 --------------------------MTQQSEHHEKDFYVLYLYVAGRTSNSRSAIKQLKGICN-EYL-VGRHEIRVIDI
WP_024544676.1 ------------MASDFANDPSPRPDAAAPTHHKQHEFYVLYLYVAGSSSNSRWAINELENICQ-EYL-SDRHEIRIIDV
WP_065715225.1 ------------------------------MHHKQNEFYVLYLYVAGGNSHSRWAINELESICS-EYL-SGRHEIRIIDI
WP_048079952.1 ----------MGDIMSKKDLNKFDEFESALTAEKKGDKYVLRLFVAGINPKSRKAIGNLMKLLE-ENL-KDQYELEIIDI
WP_012648637.1 --------MGKKKKDEGSAAGNALKDFELAVEKTKKGKYILRLYVTGTTPNSQRAIENVRKICE-EHL-NGRYELEIIDI
WP_011629357.1 ----------------------------------MAERALLRLFISDHTDRSRRALANLERICA-EEL-RGRYEIEIVDV
WP_070375889.1 -----------------------------------MKTFALKLYITGKTARSELAIHNLTRICE-DEL-YGDYVIDVIDV
WP_063572426.1 --------------------------------MTSLPHYQLRLFITGSTPRSTRAIENLRKICE-ENL-DGRYELEVIDV
WP_029681135.1 --------------------------------------MLLRLYIAGFTPGARRAIENMEAIV--ADL-SGKIDLEVIDV
WP_008931837.1 ---------------------------------MTTGHYQLRLYIAGMTPAARRAIENLETLA--REL-GRQVEIQVVDI
WP_025281441.1 -----------------------------------MTQYLLRLYIAGMTPAARRAIKNLEALT--ADM-AGDMQVEVVDI
WP_063464542.1 -----------------------------------MTQYLLRLYIAGMTPAARRAIENLDALM--ADM-AGDMQVEVVDI
WP_015279925.1 -----------------------------------MSSQLLSLYIAGRTAAAERALRNLKEII--SPL-AVRLEIEVIDI
WP_011815013.1 -----------------------------------MSELVLRLYIAGRTPAAERAIRNLERIIE-EAY-GDQCQLEVIDI
WP_007191622.1 -----------------------------------MTTHLLRLYIAGRTPAADRAVRNLEQLA--VEV-ATVLQIEVIDI
WP_006454593.1 -------------------------------MSASKPTYILKLYIDGNTPSSKKALMTLKTILE-ESC-SGIYALKVIDV
WP_009633154.1 -------------------------------MNTLKKAYVLKLYVAGNTPNSIRALKMLKNIME-QEF-PGVYSLKVIDI
WP_015119207.1 ------------------------------MNHQDGQTYVLKLYVSGNTPNSVQALKTLKTILE-QEF-KGVYALKVIDV
WP_071455440.1 ------------------------------MHRTTKKVYILKLYVAGNTPNSVRALATLRDILA-TEF-KGVYTLKVIDI
WP_017324096.1 -------------------------------MNTPRKAYVLKLYVAGRTTNSVRAIRTLQDILE-TEF-QGVYSLKVIDV
WP_045056179.1 -------------------------------MNTYKKAYILKLYVAGNTSNSIRALKTLKDILE-QEF-QGIYTLKVIDV
WP_022607307.1 -------------------------------MTPSRKTYVLKLYVAGNTPDSMRALTTLQQILE-SEF-KGVYALKVIDV
WP_026086155.1 -------------------------------MKKIKKTYVLKLYVAGNTANSVMALRTLKNILE-QEF-KGVYTLKVIDV
WP_036486163.1 -------------------------------MNKLGKTYVLKLYVAGNTPNSIRALKTLKHILE-KDF-QGVYALKVIDV
WP_015225154.1 ------------------------------MNTSSKKTYVLKLYVAGNTPESVRALNTLKTILE-KDF-QGVYALKVIDV
WP_068788302.1 -------------------------------MTPPKKTYVLKLYVAGNTANSVRALKTLNDLLE-REF-QGVYALKVIDV
WP_015202681.1 -------------------------------MRPLNKIYVLKLYVAGNTPNSQRALKTLKNILE-NEF-KGVYALKVIDV
WP_008235844.1 -------------------------------MKPVRKTYVLKLYVAGNTPNSIRALKTLKNILD-DEF-QGVYTLKVIDV
WP_015167870.1 -------------------------------MSFIRKNYVLKLYVAGNTPNSIRALKTLNDILE-KEF-QGVYALKVIDV
WP_015163972.1 -------------------------------MSPIRKAYVLKLYVAGNTPNSVRALKTLNDVLE-KEF-QGVYTLKVIDV
WP_019502458.1 -------------------------------MSSMRKTYVLKLYVAGNTPNSVRALKTLNDILE-KEF-QGVYTLKVIDV
WP_041463238.1 -------------------------------MNAPKKTYVLKLYVAGNTPNSIRALRTLRNILE-QEF-KGVYALKVIDV
WP_036533360.1 -------------------------------MTPLKKTYVLKLYVAGNTPNSMRALKTLNNILE-TEF-QGVYALKVIDV
WP_039724623.1 -------------------------------MTPAKKTYVLKLYVAGNTPNSVRALKTLNQILE-QEF-QGVYALKVIDV
WP_027844016.1 -------------------------------MTEVKKTYVLKLYVAGNTPNSVRALKTLKNILE-QEF-NGVYALKVIDV
WP_015123057.1 -------------------------------MSPLRKTYILKLYVAGNTPNSVRALRTLNNILD-QEF-KGVYALKVIDV
WP_011056333.1 -------------------------------MAPLRKTYVLKLYVAGNTPNSVRALKTLNNILE-KEF-KGVYALKVIDV
WP_031292023.1 --------------------------------MAYKKTYILKLYVAGNTPNSTRALRMLNTILE-EEF-QGVYALKVIDV
WP_073609295.1 -------------------------------MSSIKKTYILKLYVAGNTPNSIRALKTLNNILE-EEF-QGVYALKVIDV
WP_028083970.1 -------------------------------MNQAKKTYVLKLYVAGNTPNSVRALKTLKDILE-QEF-KGVYALKVIDV
WP_027401468.1 -------------------------------MNEAKKTYVLKLYVAGNTPNSMRALKTLKNILD-EEF-QGVYALKVIDV
WP_009768407.1 -------------------------------MSPLKKTYVLKLYVAGNTPNSIRALKTLNTILE-EEF-KGVYALKVIDV
WP_015173271.1 -------------------------------MGSLKKTYVLKLYVAGNTPNSVRALKTLKNILE-EEF-QGVYALKVIDV
WP_048868103.1 -------------------------------MNQPRKTYVLKLYVAGNTANSVRALKTLQTILE-QEF-QGVYALKVIDV
WP_044210886.1 -------------------------------MSPLKKTYVLKLYVAGNTPHSVTALKTLKNILE-QEF-QGVYALKVIDV
WP_070396020.1 -------------------------------MSSYKKTYVLKLYVAGNTPNSVRALRTLKTILE-QEF-QGVYALKVIDV
WP_029633055.1 -------------------------------MNKVRKTYVLKLYVAGNTANSVRALKILKNILE-QEF-QGIYALKVIDV
WP_015197563.1 -------------------------------MDKVRKTYVLKLYVAGNTANSVRALKTLKNILE-TEF-QGVYALKVIDV
WP_017320253.1 -----------------------------MNQDQVRKTYVLKLYVAGNTANSVRALKTLKKILE-QEF-QGVYALKVIDV
WP_012409411.1 -------------------------------MIKAKKTYVLKLYVAGNTPNSVRALKTLKNILE-QEF-EGVYALKVIDV
WP_026733760.1 -------------------------------MNQVRKTYVLKLYVAGNTPNSVRALKTLKNILE-QEF-KGIYALKVIDV
WP_026087735.1 -------------------------------MNKVRKTYVLKLYVAGNTPNSVRALKTLKNILD-QEF-QGIYALKVIDV
WP_035155581.1 -------------------------------MNKVRKTYVLKLYVAGNTPNSVRALKTLKNILD-QEF-KGIYALKVIDV
WP_017654380.1 -------------------------------MNKTKKTYVLKLYVAGNTPNSVRALKTLKNILD-QEF-QGVYALKVIDV
WP_062294773.1 -------------------------------MNKARKTYVLKLYVAGNTPNSVRALKTLKNILE-QEF-QGVYALKVIDV
WP_019495861.1 -------------------------------MNKVRKTYVLKLYVAGNTPNSVRALKTLKNILE-QEF-QGVYALKVIDV
WP_061545689.1 -------------------------------MNKTKKTYVLKLYVAGNTPNSVRALNTLKNILE-KEF-QGVYALKVIDV
WP_009344093.1 -------------------------------MNKIKKTYVLKLYVAGNTPNSVRALNTLKNILE-KEF-QGVYALKVIDV
WP_067763282.1 -------------------------------MNKARKTYVLKLYVAGNTPNSVRALKTLKNILE-QEF-KGIYALKVIDV
WP_016952340.1 -------------------------------MNKSKKTYVLKLYVAGNTPNSVRALNTLKNILE-QEF-KGVYALKVIDV
WP_017747667.1 -------------------------------MKKLRKTYVLKLYVAGNTPNSVRALKVLKNILE-QEF-QGVYALKVIDV
WP_026082598.1 -------------------------------MNKLRKTYVLKLYVAGNTANSVRALKILRNILE-QEF-QGVYALKVIDV
WP_069351465.1 -------------------------------MNQPKKTYVLKLYVAGNTVNSVRALKILKNILE-QEF-QGVYALKVIDV
WP_006198954.1 -------------------------------MNQARKTYVLKLYVAGNTPNSVRALKILKNILE-QEF-QGVYALKVIDV
WP_072619351.1 -------------------------------MSPPKKTYVLKLYVAGNTPNSARALKTLKGILE-HDF-QGVYALKVIDV
WP_018397387.1 -------------------------------MSASRKTYVLKLYVAGNTPNSARALKTLKDILE-QEF-QGVYALKVIDV
WP_017307164.1 -------------------------------MSASKKTYVLKLYVAGNTPNSARALKTLKNILE-QDF-QGVYALKVIDV
WP_036001394.1 -------------------------------MSPLKKTYILKLYVAGNTPNSVRALKTLNNILE-KEF-QGVYALKVIDV
WP_012625841.1 -------------------------------MSPLKKTYVLKLYVAGNTPNSVRALKTLNNILE-QEF-QGVYALKVIDV
WP_073074650.1 -------------------------------MSPLKKTYVLKLYVAGNTPNSIRAIKTLNNILE-KEF-QGVYALKVIDV
WP_068383805.1 -------------------------------MSALKKTYVLKLYVAGNTPNSVRALKTLNNILE-KEF-QGVYALKVIDV
WP_075599852.1 -------------------------------MSPSKKTYILKLYVAGNTPNSVRALKTLNEILE-NEF-QGVYALKVIDV
WP_068507005.1 -------------------------------MSPLRKTYILKLYVAGNTPNSVRALKTLNHILE-NEF-QGVYALKVIDV
WP_058882775.1 -------------------------------MSPLKKTYILKLYVAGNTPNSVRALKTLNQILE-KEF-QGVYALKVIDV
WP_071517483.1 -------------------------------MRSSRKTYVLKLYVAGNTPNSVRALKTLKNILE-QEF-QGVYALKVIDV
WP_015180367.1 -------------------------------MSPLKKTYVLKLYVAGNTPNSVRALKTLKTILE-QEF-QGVYALKVIDV
WP_015147792.1 -------------------------------MINPKKTYVLKLYVAGNTPNSVRALKTLKDILE-QEF-EGVYALKVIDV
WP_054464588.1 -------------------------------MNNPKKTYVLKLYVAGNTPNSVRALKTLKNILE-EEF-QGVYALKVIDV
WP_016924760.1 -------------------------------MSSLKKTYVLKLYVAGNTPNSVRALKTLKDILE-QEF-QGVYALKVIDV
WP_026098802.1 -------------------------------MSPLKKTYVLKLYVAGNTPNSVRALKTLKNILE-QEF-QGVYALKVIDV
WP_073594531.1 -------------------------------MNPLKKTYVLKLYVAGNTPNSVRALKTLKNILE-EEF-QGVYALKVIDV
WP_015158124.1 -------------------------------MTPLMKTYVLKLYVAGNTPNSVRALRTLKNILE-EEF-KGVYALKVIDV
WP_015133073.1 -------------------------------MNPLKKTYVLKLYVAGNTPNSVRALKTLKNILE-IDF-KGVYALKVIDV
WP_028947078.1 -------------------------------MSPFKKTYVLKLYVAGNTPNSVRALKMLKNILE-QEF-QGVYALKVIDV
WP_006528967.1 -------------------------------MSPYKKTYVLKLYVAGNTPNSVRALKMLKNILE-QEF-HGVYALKVIDV
WP_069790679.1 -------------------------------MSPLRKTYVLKLYVAGNTPNSVRALKTLKTILE-EEF-KGVYALKVIDV
WP_015221081.1 -------------------------------MSPIKKTYVLKLYVAGNTPNSVRALKTLKNILE-EEF-KGVYALKVIDV
WP_015191647.1 -------------------------------MTKFRKTYVLKLYVAGNTPSSVKALKTLKNILE-KDF-QGVYALKVIDV
WP_019504613.1 -------------------------------MDQFRKTYVLKLYVAGNTPNSVRALKTLKNILE-KDF-QGVYALKVIDV
WP_012598008.1 -------------------------------MNTFRKTYVLKLYVAGNTPNSVRALKTLKTILE-QEF-QGVYALKVIDV
WP_006510279.1 -------------------------------MNKFRKTYVLKLYVAGNTPNSVRALKTLKNILE-QDF-QGVYALKVIDV
WP_049691742.1 --------------------------------MSPRKTYILKLYVAGNTPNSMRALKTLRNILE-TEF-RGVYALKVIDV
WP_007098784.1 --------------------------------MSPRKTYILKLYVAGNTPNSMRALKTLRNILE-TEF-KGVYALKVIDV
WP_038013503.1 --------------------------------MSPRKTYILKLYVAGNTPNSMRALKTLRNILE-TEF-KGVYALKVIDV
WP_011620131.1 --------------------------------MSPRKTYILKLYVAGNTPNSMRALKTLRNILE-TEF-KGVYALKVIDV
WP_067095928.1 --------------------------------MSPRKTYILKLYVAGNTPNSMRALKTLRNILE-TEF-KGVYALKVIDV
WP_007101689.1 --------------------------------MSARKTYILKLYVAGNTPNSMRALKTLRNILE-TEF-QGVYALKVIDV
WP_006043361.1 --------------------------------MSPRKTYILKLYVAGNTPNSMRALKTLRNILE-TEF-KGVYALKVIDV
WP_038553313.1 --------------------------------MSPRKTYILKLYVAGNTPNSMRALKTLRNILE-TEF-RGVYALKVIDV
WP_028952718.1 --------------------------------MSPRKTYILKLYVAGNTPNSMRALKTLRNILE-TEF-RGVYALKVIDV
WP_038546343.1 --------------------------------MSPRKTYILKLYVAGNTPNSMRALKTLRNILE-TEF-RGVYALKVIDV
WP_043692576.1 --------------------------------MSPRKTYILKLYVAGNTPNSMRALKTLRNILE-TEF-RGVYALKVIDV
WP_015110636.1 --------------------------------MTFRKTYILKLYVAGNTPNSMRALKTLRDILE-SEF-RGVYALKVIDV
WP_010315420.1 --------------------------------MSPRKTYILKLYVAGNTPNSMRALKTLRNILD-TEF-QGVYALKVIDV
WP_010310802.1 --------------------------------MSPRKTYILKLYVAGNTPNSMRALKTLRNILD-TEF-QGVYALKVIDV
WP_025781541.1 --------------------------------MRPGKTYILKLYVAGNTPHSMRALKTLREILE-TEF-KGVYALKVIDV
WP_011242647.1 --------------------------------MSPRKTYILKLYVAGNTPNSVRALKTLKNILE-VEF-QGVYALKVIDV
WP_074457088.1 --------------------------------MSPRKTYILKLYVAGNTPNSMRALKTLRDILE-TEF-KGVYALKVIDV
WP_012195949.1 --------------------------------MSPRKTYILKLYVAGNTPNSMRALKTLHEILE-NEF-KGVYALKVIDI
WP_011359363.1 --------------------------------MSPRKTYILKLYVAGNTPNSMRALKTLRNILE-TEF-RGVYALKVIDV
WP_048016432.1 --------------------------------MSPRKTYILKLYVAGNTPNSMRALKTLRNILE-TEF-QGVYALKVIDV
WP_011936241.1 --------------------------------MSPRKTYILKLYVAGNTPNSMRALKTLRNILE-TEF-LGVYALKVIDV
WP_036902244.1 --------------------------------MSLRKTYILKLYVAGNTPNSMRALKTLHEILE-TEF-KGVYALKVIDV
WP_038653978.1 --------------------------------MNARKTYILKLYVAGNTPNSMRALNTLREILE-SEF-KGVYALKVIDV
WP_032518201.1 --------------------------------MAARKTYILKLYVAGNTPNSMRALNTLREILE-NEF-KGVYALKVIDV
WP_037979872.1 --------------------------------MSPQKTYILKLYVAGNTPNSMRALKTLRLILE-QEF-KGVYALKVIDV
WP_071801162.1 --------------------------------MSPLKAYILKLYVAGNTPNSMRALKTLRDILE-SEF-KGVYALKVIDV
WP_063419518.1 --------------------------------MSPRKTYILKLYVAGNTPNSMRALKTLRDILE-NEF-RGVYALKVIDV
WP_011130787.1 --------------------------------MSPRKTYILKLYVAGNTPNSMRALKTLRDILE-NEF-RGVYALKVIDV
WP_011825217.1 --------------------------------MSPRKTYILKLYVAGNTPNSMRALKTLRDILE-NEF-RGVYALKVIDV
WP_027271937.1 -----------------------------------MAKFKLKLYIIGYTSTAKKAIKNLHEICALPEL-QGMYEAEVINL
WP_058452467.1 -----------------------------------MAKYKLKLFIIGYTSLAKNAIKNINEICALPEL-KGMYEVEIINL
WP_020879449.1 -------------------------------------MYSLTLFITGNGPASARAEQNLRRICD-HAM-DGQVRLEIVDV
WP_015121464.1 -----------------------------MCKSSLNNKYVLKLYVTGDTSRSDRAISNLKELSV-EHF-PDNYHITIINV
WP_006105648.1 ----------------------------------MCKQYQLKLYVTGDTPRSQRAIANLYRICD-QEL-PGQYQITVIDV
WP_038076960.1 ----------------------------------MSDKYLLKLYITGYTQRSRQAISNLIQLCE-FYL-KNKHEIIIIDV
WP_069349423.1 ----------------------------------MSDKYLLKLYITGYTPRSQRAISNLIKLCE-SQL-QNRHEIVIIDV
WP_048868183.1 ----------------------------------MSDKYLLKLYITGYTPRSQRAISNLIQLCE-SHL-HNRHEIVIIDV
WP_041032657.1 ----------------------------------MSDKYLLKLYVTGATDRSQRAISNLIQLCE-LHL-RNRHEIVIIDV
WP_073627870.1 ----------------------------------MSDKYLLKLYVTGASDRSQRAISNLIQLCE-LHL-QNRHEIVIIDV
WP_054467491.1 ------------------------------------MKYLLKLYITGDSPRSQRAIANLMRICD-QEL-SNQYELKIIDV
WP_028949245.1 -----------------------------------MNKIVLRLYITGNSVRSQQAIANIYRICQ-EDL-GEQYRVEIIDV
WP_041425845.1 -----------------------------------MNRIVLRLYITGNSVRSQQAIANIYRICQ-EDL-GDQYNVEIIDV
WP_002757114.1 -----------------------------------MSQYLLKLYIMGDSSKSQRAIANIFRICR-EEL-SDLYTVEIIDV
WP_066347323.1 -----------------------------------MSKYLLRLYITGNSLNSQRAIANLLRLCK-EEL-SNQYKVEIIDV
WP_015220648.1 -----------------------------------MSNYLLRLYITGNSLNSQRAIANLLKLCR-EEL-NNKYQVEIIDV
WP_066119027.1 -----------------------------------MSNYLLRLYVTGNSLNSQRAIANLLKLCK-EEL-SNQYKVEIIDV
WP_008276874.1 -----------------------------------MNKYRLKLYITGNTANSRRAIANLFRICH-EEL-QDQYTVEIIDV
WP_007304479.1 -----------------------------------MNKYLLRLYITGNTINSQRAIANLFRICH-EEL-QDQYTIEIIDV
WP_015955004.1 -----------------------------------MSKYILKLYITGNSVKSQRAIANLLRICQ-EEL-DQQYSVEIIDV
WP_013323438.1 -----------------------------------MNKYILKLYITGNSIKSQRAIANLLRICR-EEL-DQQYTVQIIDV
WP_051080957.1 -------------------------MWLSVRGGYVPQEYLLRLYVTGHTARSARALTNLKMICE-EEL-EGRYRIEVIDV
WP_028491191.1 ----------------------------------MAQEYLLRLYVTGQTARSARALANLQAICE-EEL-QGRYRIEVIDV
WP_026199367.1 -----------------------------------MGKYLLKLYITGRTPQGNRAIANLQRICQ-AEL-DGQYEMEVIDV
WP_012122601.1 ----------------------------------MTSKFVLKLYVTGQTPRTERAIQNLRRICE-QNL-GSQYQLFVIDV
WP_075161891.1 --------------------------------MADKKKYKIRLYVTGETANSIRAINNLKKILE-EDL-NGIYELEIIDV
WP_029893361.1 ---------------------------------MNHDKYLLKLFVTGKSPRADRAYRNLERICR-EEL-DWEYEIEVIDV
WP_040335197.1 ----------------------------------MMGKFVLKLYVTGKTPRSERAIANLKDICE-GEL-QGQYDMLIIDV
WP_020887657.1 ------------------------------------MGYVLKLYITGKTPRSERTLANLHKICE-EEL-DCSYSIEVIDI
WP_040371238.1 -----------------------------------MSKYVLKLYVTGHTSASVRAAANLRRICE-EEL-GGQYELFIIDI
WP_029893598.1 ----------------------------------MADHYVLTLYVTGKTPTSERAVANLRKICD-EDL-KGRYELRIVDI
WP_035239289.1 ---------------------------------MRNSTLGLKLYIAGKTKKSERIINNLNDTFQ-DEW-AGEYSLEVFDV
WP_012498631.1 ----------------------MMNDKNGSGASAQSTSIALRLYVLGDSVKTNVAINNLKQICE-AHF-PGMYQLEIYDV
WP_007360307.1 --------------MKKARISRTTQAFEKALATPRPGRYRLRLYVAGATDRSRRAVLRTRQLCE-AEF-RGNFELEVIDV
WP_009507518.1 --------------MKKARISRTTQAFEKVLATPRPGKYRLRLYVAGATDRSRRAVLRARQLCK-AEF-KGNFELEVIDV
WP_068139786.1 --------------MSGSLNDRRPLNSDSWETEDVPPSLVLRLFVTGMTPRSLRAIAQITAICK-ETL-QGTHQLEIIDI
WP_008708366.1 ------------------------MPAWDEGADAGSQRFILRLYVTGMTPRSLRAIAQMTSICS-EYL-PDRHDLEIIDI
WP_006929402.1 -----------------------MSVNKQREVPASVQKWIFELYIAGQSPRSLQAIANLKLICE-KNL-KENYELTVIDV
WP_060771348.1 ------------------------MSGGDITAHGEAGRTRLRLYVAGTSPRSTRSIESVRRLCE-HRL-GGACDLEVVDI
WP_015824231.1 ------------------------MSGGDITGHGETGRTRLRLYVAGTSPRSTRSIESVRRLCE-HRL-GGACDLEVVDI
WP_056464512.1 ------------------------MSGVDITGHGEAGRTRLRLYVAGTSPRSTRSIESVRRLCE-HRL-GGACDLEVVDI
WP_056092949.1 ----------------------------MSPTVPPGPRYVLRLFVAGMTPRSRRAIENLRRICD-GSL-SGRVDLETIDI
WP_012319920.1 -----------------------------MTPLADAERIRLRLFVAGTAPRSLRAVEVLRRVCE-AHI-PGRYELEIVDI
WP_051072166.1 ----------------------------------------MRLFVAGTAPRSLRVVESLRRICE-SHI-AGRYELEIVDI
WP_068045126.1 -----------------------MRVTMASPRAAGAEIWELRLYVADRSPNCLLALANLEDACE-KYL-AGRYQLEVVDL
WP_014816167.1 -----------------------MVHSRTDEPSAHTEVWELRLYVTDHSPKCVAAIENLRRTCE-RHL-AGRHRIEIVDL
WP_068343858.1 ------------------------MPLPTPPAPDEPLAYELVLYVAGATPNSTRAVRNIKAICE-EYL-PGRYALRILDI
WP_045690277.1 -------------------------MESELHEEAPRAEYLLHLYITGATPNSTRAVRNLKDICE-QYL-KGRYELLIVDI
WP_073282694.1 --------------------------MESEQGPVPAPEYILHLYITGATPNSSRAVRNIKDICE-RYL-TGRYELVIVDI
WP_022825848.1 -------------------------MEVDEKLPQGEKEYLLHLFISGATPNSTKAVRNIKEICE-LYL-KDRHELLIIDI
WP_046243740.1 ---------------------MEPLINPADQPEHAGPEYVLHLFITGATPNSTRAVRNIKDICE-QHL-KGRYELLIVDI
WP_068192052.1 --------------------MEPLLDPADGPEEAAGPEYLLHLYITGATNNSTRAVRNIKEICE-EHL-KGRYELLIVDV
WP_070732023.1 ---------------------MEPQLEPDDVPEYSGPEYLLHLYITGATPNSTRAVRNIKEICE-QFL-KGRYELQIVDV
WP_070730252.1 --------------------MEPQLDSDDAPEEHSGPEYLLHLYITGATPNSTRAVRNIKEICE-QFL-KGRYELLIVDV
WP_073140629.1 ---------------MTISKRKPKKENVKAKADAPGNKYVLRLFVTGILPNSTQAIINVNKICE-KYL-KGRYDLEIIDI
WP_067195454.1 -------------------MAAQERSFMFNEDDSQPSMYILRLFIIGASPNSIRAIENIKAICD-QYL-NENYDLKIIDV
WP_014219426.1 -------------------MGKKQPSLPDTTGATVHAAYVFRLYVTGASPNSSRAIINIKEICE-IYL-KDRYTLEIIDV
WP_056281677.1 --------------------MNEIPPVLPDTPDHSIEPYVLRLYVAGASPNSTRAIVNIREICE-RYL-KGNYSLQIIDV
WP_031525453.1 --------------------MSENQSNIPETGDESIEPYVLRLYVAGASPNSTRAIVNTREICD-RYL-KGNYSLQIIDV
WP_015329782.1 --------------------MNTLDPTDEPTPENGDAPYQLSLFVTGASVNSVRAITNLKQLCE-TYL-PGRYALEVIDV
WP_074238356.1 -------------------MRKNEEQQLNINPSAPKAEFVLRLFVTGASPNSVRAISNLKELCE-QYL-PGKYSLEVIDV
WP_072836416.1 ------------------MIKNESQDNTGKGPAVKEFEYVLRLYISGASTNSIKAVNNIKQICE-GHI-KNKYILEVIDV
WP_026629889.1 --------------------MSDNTDIMPSNGDEDDIHYELRLFITGASINSRRAVVNVKEICE-TYL-KDRYSLEIIDV
WP_073041732.1 ------------------MQKSEEHAGRKEHSQQHGKEYVLRLYITGATPNSIRALTNIKELCE-AHL-QGRYYLEIIDV
WP_066005466.1 ------------------MDEQPVVPDNLKLGESGEKRYILRLFVTGASPNSIRAITNTKNICE-KYL-NGRYELEIIDV
WP_067056237.1 --------------------MAEDGVFDIYDKDTGAEPYVLRLFITGASPNSIRAVENTKAICE-EYL-KGRYQLEIIDI
WP_036678169.1 -----------------MIYNDEELESADSQKNENTATYILRLFITGASPNSVRAMSNIKNICD-TYL-KDKYQLEVIDV
WP_057933157.1 ---------------------MQTGNPDHPDSTQSADFFSLRLFIAGASPVSARAVVNIRAICE-EFI-AGRYELDIIDA
WP_074489241.1 ---------------------MSNKRDAINWDTTEDEIYELRLFVTGTSPTSVRAINNLHVILE-QHL-KGRYELEIIDV
WP_012791955.1 ----------------------MAHQGKKDREDADTSEYVLRLFITGSTPNSIRAVSNIRQICE-TYL-KGRYSLEIIDV
WP_048907088.1 --------------------------------MSSSPQYRLVLFVSGASPNSVRALNNLKQICE-MHL-KGNYKLEVVDV
WP_016196609.1 ------------------------MLDKDIKKNESADNFVLRLFVAGASANSARAISNIRSICE-LYL-KNRYELEIVDV
WP_069661042.1 ------------------------MLKEVVKKIESPNNFVLRLFVAGASANSARAISNIKSVCE-LYL-KDRYNLEIIDV
WP_014812073.1 --------MKKKEVKPRQIKETAHNTLREAANLAEQEEFVLRLYVAGNSSRSRSAVENLKKICS-EHL-EGRFKLEVIDI
WP_011926872.1 ------------------------------------MTYHLGLFVTGQTLHSLRAIENLRRICE-QEF-AGLCVVEIIDV
WP_012044397.1 ------------------------------------MTLQLGLFITGQTSNSLRAMENLRRICQ-HEL-NIPCEIDIIDV
WP_008962689.1 ------------------------------------MTLQLGLFITGQTSNSLRAMENLRRIFQ-QEL-NIPCEIDIIDV
WP_009031974.1 ------------------------------------MTLQLGLFITGQTSNSLRAMENLRRIFQ-QEL-NIPCEIDIIDV
WP_010583329.1 ---------------MTRQSIDGPASNGSDFSEPRKPRYVLRLYVSGLTPRSTEAIAKLKAVCE-EYL-SGRYELEVIDL
WP_008870990.1 --------------MGSTKNRSTAEKFQQILDQGPQETYLLRLYVAGTSPASARAIKNIRRICE-EHL-PGRYHLEVIDL
WP_042491031.1 -------------------MKDLSADFKQLITKAENPIFCLRLYVAGANYNSLRALQNIKQICE-EHL-PGQYQLEVIDI
WP_015208188.1 ----------MNNENEQDNPEDVSSEFKKLMTKAENPVFCLRLYVAGANFHSLAALKNIKNICE-EYL-PRQYSLEVIDI
WP_021761161.1 ----------------MHEAKNWSDDFEKALKAHDQQQYVLRLFVAGMTPRSMEAISSIKDICE-GHL-KGRYEIDVVDI
WP_058448151.1 ---------------------------MDIRATGKKYKWIMVLYIAGHTPRCIAALSNLKKICD-EYL-PGQYTIEIIDL
WP_075220086.1 ------------------------------------MRYRLRLFITGRTPFSQRAIANLHEICE-HEL-KGRCDVEIIDV
WP_014430149.1 -------------------------MNEQAPAAPAEHEFVLRLYVAGHTPRSLRAVANMQRICL-EQL-HGQYQLEVIDL
WP_040483633.1 -------------------MENLVEYSEQFEALDPNSIWELKLYVAGHTTRSIRAFENLTQVCE-EYL-KNQYTIEVIDL
WP_039896123.1 -------------------MENLVEIPEQFEALDPHSIWEFKLYVAGHTTRSIRAFENLTKVCE-EYL-NNQYKIEVIDL
WP_012828223.1 -------------------------MNDTSTDAGAKKVWNLRLYIAGDSPKSRAALANLEKMCE-RHL-PGRYTIEVIDL
WP_068139784.1 -----------------MKSTESAPDGPASFSGEDNEQWELRLYVAGRTTKSVTAFNNLKSLCE-EHL-QGRYSIEVIDL
WP_008708367.1 -----------------MESFESLTQSLDPTPEEEVEHWELRLYVAGKTQKSITAFNNLKRICE-EHL-KGRYSIEVIDL
WP_040856488.1 -----------------------------MSPPESNAVVLLRLYVAGQSPKSVAAYGNLTRLCE-QRL-AAPYRIEVIDL
WP_052213697.1 --------------------------MSETNEMNGAAPLRLTLYVAGQTPKSVAAIRNLERICG-EHLGPGRYLIDVIDL
WP_056376994.1 ------------------------------MTSPGVKPTELTLYVAGQTPKSVAAIRNLEKICA-EHL-DESYIVKVVDL
WP_029651315.1 --------------------------------MAQNETTKLILYVAGETPKSLAAIANLERICK-E-L-DNRYEVQVIDL
WP_069333443.1 -------------------------------------MRRLVLYVAGQTPKSLAAISNLRRICE-ESL-PGQYEVEVIDL
WP_011910255.1 -----------------------------------MSVRRLILYVAGQTPKSLAAIGNLRRICE-QDL-PGQYEVEVIDL
WP_046144128.1 -------------------------------MTEASNPKKLTLYVAGQTPKSLAAIANLKTITE-EHM-PGQYEIEVVDL
WP_008385880.1 -------------------------------MTDTASPKKLILYVAGQTPKSLAAIANLRKITE-ERL-AGQYEVEVVDL
WP_073630736.1 ------------------------------MTEEPGKRRKLILYVAGQTPKSLTAIANLERICA-EKA-PGQYEIEVVDL
WP_072603809.1 ---------------------------MTHQEPQGAKPRKLILYTAGQTPKSLAAISNLERICA-SHM-PGKYEIEVIDL
WP_036042795.1 ------------------------------MAEVNKEPVKLVLYVAGETPKSLAAIRNLEKICS-EHL-AGKYKVEVVDL
WP_011501167.1 ----------------------------------MADPIKLVLYVAGETPKSLAAIRNLEKICA-EHL-AGKYKVEVVDL
WP_011155579.1 ----------------------------------MADPIKLVLYVAGETPKSLAAIRNLEKICA-EHL-AGKYKVEVIDL
WP_026789636.1 ------------------------------MPTENANTRKLTLYVAGETPKSLAAISNLERICR-EHL-PGKYQIEVIDL
WP_011390296.1 ------------------------------MDMTMNSPRKLTLYVAGQTPKSLAAISNLERICA-EHL-PGKYTVEVIDL
WP_015167967.1 ----------------------MSTNSLDELNLSEHEMWELRLYVAGKSAKSLLAIANLQKICD-EFL-DGQYRIEVIDL
WP_075353937.1 -------------------MMENEEISPEQSGAMVGTFWSLRLYVAGQTPKSLEAFANLKKICE-EYL-QGRCEIEVVDL
WP_021761162.1 --------------------MTDKNFVRPVENSEAGNIWRLRLYVAGQTPKSLKAFANLKKVCE-DHL-KGRYEIEVIDL
WP_072721526.1 ------------------------MDNQENLEPDEPKLWELRLYVAGQTPKAITAFTNLKKICE-QYL-QGQYQIEIIDL
WP_066783385.1 -----------------------------MADEAPEYEYDLWLYIAGQTPKSLLAIANLRRICD-QYL-QSRYRVHVIDL
WP_012616633.1 -------------------------------MNEELPEYDLWLYIAGQTPKSLLAIANLRRICD-QYL-AGRYRMHIIDL
WP_048068675.1 --------------MLPTTPDINRKETETEIDETADGRWILRLYVAGQTQNSLTAFENLKKICE-DYL-GGKYTIEVIDL
WP_015208187.1 --------------------------MEELNHSEELVFWKLRLYVAGQTPKSVTAFANLTKICE-QNL-HGKYQIEVVDL
WP_006562602.1 ---------------------------MSEQPSQPTETWNLRLYIAGQTPRSIKALTNLRTICQ-TYL-EGRYTIEVIDL
WP_056541730.1 ------------------MTETWEDDNTEAATGEGRELYDLRLYVAGQSPRSVRAVENLRRVCD-EHL-AGRYRVEVIDL
WP_051276589.1 -------------------------------------MYDLRLYVAGQSPRSVRAMENLRRVCD-EHL-AGRYRVEVIDL
WP_012969926.1 ---------------------MIDSNRDGSIADPGAESWCLRLYVAGQSPRSLRAFENLKELCE-THL-AGRYQIEIIDL
WP_014776860.1 ---------------------MNQSVTEPRHQDQDAECWCLRLYVAGQSPRSIQAFQNLKELCE-THL-AGRYEIEIIDL
WP_010583328.1 --------------------------MNTNETEDVDDFWKLRLYVAGQTSKSLVAFANLKKVCE-EHL-KGKYSIEVIDL
WP_009507517.1 ------------------MKTSTVKRRGSDPPVRVHGHWQLRLYVAGQTPKSLTAFANLKKICE-CHL-NGRYSIEVIDL
WP_007360306.1 ------------------MKTSTVKRRGSDSPARAHKRWQLRLYVAGQTPKSLTAFANLKKICE-CHL-NGRYNIEVIDL
WP_052212250.1 -------------------------MSAARATGATHPEWQLKLYVAGHTAKSMAALDNLKHICE-THL-AGRYSIEVVDL
WP_047589366.1 --------------------------MNAARAAATNPEWQLKLYVAGHTAKSMAALDNLKHICE-THL-AGRYSIEVVDL
WP_073468320.1 ----------------------MNAAVRAISTLATNPEWQLKLYVAGHTAKSMAALDNLKHICE-THL-AGRYSIEVVDL
WP_056467675.1 ------------------MATATTTPKTRKGATPGRPEWQLKLYVAGSTARSMAALENLKRLCE-THL-AGRYSIEVIDL
WP_007857158.1 -------------------MATITPLREKASATSAKPEWQLRLYVAGSTPRSAAALENLKRLCE-THL-AGRYSIEVVDL
WP_057202896.1 -------------------MATPSTLRERSTAEPLKPEWQLRLYVAGSTPRSNAALDNLKRLCE-THL-AGRYSIEVVDL
WP_070746446.1 ---------------------MEMREDFTEVAPTGGKKWELRLYVAGQTAKSVAALANLRRYCE-THM-EGSYSLEVIDL
WP_068234911.1 -----------------------METREDLAPPADNKKWELRLYVAGQTAKSAAALANLRRYCA-EYM-EGSYSLEVIDL
WP_068342312.1 ----------------MIDVDDVREEPLEAAALPPGETWELRLYVAGHTAKSIAALANLRRYCE-QHV-PGRYRLEIIDL
WP_012618293.1 ------------------------MMAPDQEATSSDEFWRLRLYIAGQTPKALTAFENLKRICE-EHL-KGRYTIEVIDL
WP_020214537.1 -------------------------------MAEKVAEWQLMLYIAGQTPKSIKALNNIKKYAE-EHL-KGIYSIEIIDL
WP_072953993.1 ------------------------------MKKEVVAEWQLRLYIAGQTPKSITALENIKKYAE-EHL-KGIYSIEIVDL
WP_026992675.1 -----------------------------------MAEWQLLLYIAGQTPKSIKALSNIKKYAE-EHL-TGKYSIEIIDL
WP_035680081.1 -----------------------------MKKKEEAAEWQLLLYIAGQTPKSIKALENIKKYAE-EHL-TGKYSIEIIDL
WP_031456492.1 ------------------------------MKKEVVAEWQLLLYIAGQTPKSIKALENIKKYAE-IHL-KGIYSIEIIDL
WP_012025985.1 -------------------------------MKKEVAEWQLLLYIAGQTPKSIKALENIKKYAE-EHL-KGKYSIEIIDL
WP_056184994.1 ------------------------------MKKEAVAEWQLLLYIAGQTPKSIKALENIKKYAE-EYL-AGKYSIEIIDL
WP_073393943.1 ------------------------------MKKEAVAEWQLLLYIAGQTPKSIKALENIKKYAE-EYL-AGKYSIEIIDL
WP_042563731.1 ------------------------------MKKETVAEWQLLLYIAGQTPKSIKALENIKKYAE-EYL-AGKYSIEIIDL
WP_051189464.1 -----------------------MMMPINPEVNTMEDMWELKLYVAGNTPKSATALENLKKYCE-EHL-FGKYRIEIIDL
WP_012791956.1 -------------MVKGNKEKQSVSPSRARSTKTQKERWQLRLYVAGNTPKSVAALANLKRYCE-EYL-QGRYELEVIDL
WP_027158349.1 -------------------MSDNHEHTVEEKSADIEEMWKLRLYVAGHTPKSLTAFANLKRICE-EYL-KGRYSVEVIDL
WP_036295438.1 -------------------MSDNHEHTVEDKSEDSGEMWKLRLYVAGQTPKSLTAFANLKRICE-EYL-KGRYSVEVIDL
WP_014219425.1 -------------------MAKGSKPAKKKTAKPKAKKWELRLYIAGNTPKSIAALANLKKYCE-QHL-AGQYSLEVIDL
WP_074238355.1 -------------------------MAKEKTKQAKAEKWELRLYIAGNTPKSMTALANLKRYCE-QHL-PDKYTLEIIDL
WP_073041734.1 -----------------------MSKSSEKAAKEKGYKWELRLYIAGNTPKSITALNNLKKYCE-EYM-KDEYKIEVIDL
WP_034235252.1 --------------------------------MVKTEKFELRLYIAGQTPKSVTALQNITKYCK-EHL-NDNYTIEVIDL
WP_073283019.1 ------------------------MTLASDPTAMEEETWELRLYVAGQTVKSITALANLRSYCE-MHL-KGRYQIEVIDL
WP_052346476.1 ----------------------METTLANLSAPAAAETWELRLYVAGQTVKSVTALANLKKYCE-EHL-KGRYKLEVIDL
WP_045690276.1 ---------------------MQTPSDSSASSPADEEIWELRLYVAGQTVKSVTALANLKKYCE-THL-KGRYKIEIIDL
WP_048907089.1 -------------------------------MGMTEQTWELRLYIAGKTPKSVSALSNLKKYCE-EHL-RGKYKIEVIDL
WP_031525455.1 ------------------------MISDQVNTEPTEGVWELRLYIAGQTPRSVAALTNLKKYCE-EHL-KGKYTIEVVDL
WP_056281676.1 ------------------------MISDQVNTEPIEGIWELRLYIAGQTPRSVAALTNLKKYCE-EHL-KGKYTIEVIDL
WP_070730253.1 -----------------------------MAEENDEETWELRLYVAGQTPKSVTALANLKRYCE-QHL-KGRYKIEVIDL
WP_068192051.1 -----------------------------MAEENDEETWELRLYVAGQTPKSVTALANLKRHCE-QHL-KGRYKIEVIDL
WP_072836415.1 ------------------------MAKESKKALTKVPKWELRLYVAGNTIKSATALKNLQKYCE-EHL-KGQYKIEVIDL
WP_015329783.1 ---------------------------MNTNTNEQDTIWELRLYIAGNTPKSVAALANLKRYCE-NNL-KDNYVIEVIDL
WP_019942727.1 -------------------------------MEVNDEIWELRLYVAGKTTRSVAALANLKRYCE-EYL-KDKYVIEVIDL
WP_026629890.1 -------------------------------MEDAAEIWELRLYVAGKTTKSVTALANLKKYCE-EYL-KDKYVIEVIDL
WP_074489240.1 ---------------------------------MVGKAYELRLYVAGKTVKSVTALNNLKKYCE-EHL-KGQYSIEVIDL
WP_057933158.1 ---------------------------------MVGKAYELRLYVAGKTSKSVAALENLKKLCE-EHL-KGKYSIEVIDL
WP_029280343.1 ---------------------------------MVGKAYELRLYVAGKTNKSVVALENLKKFCE-EHL-KGKYSIEVIDL
WP_066005469.1 ------------------------------MTEQQDTTWELRLYIAGKTAKSVTALQNLKKYCE-EHL-KGQYQIEVIDL
WP_067195457.1 -----------------------------MEDETIDKKWELRLYVAGKTPKSVTALSNLKRYCE-EHL-QGQYRIEVIDL
WP_067056240.1 ------------------------------MVKRVDKKWELRLYVAGKTPKSVTALTNLKKYCE-EHL-KGQYRIEVIDL
WP_008870989.1 -----------------MSDQNQEPDDDMRQQDTDSGMWNLRLYVAGQSSKSLTAFANLKALCE-EHL-QGRYTIEVVDL
WP_075078510.1 ----------------MKKKTQKTASHGVNGTAPDTEIFSLRLYVAGQTPKSLTAFANLKRLCE-EHL-PGQYRIEVIDL
WP_050808337.1 --------------------MTAPAVHASDDENTPELAFQLRLYIAGQTVKSVAAIANLKRICE-THL-ARRYSIEVIDL
WP_051006251.1 -------------------MKKKIASGTSKKVKKGNDAWNLRLYVAGQTPKSLTALMNLKKICD-EHL-KGKYHIEVIDL
WP_066348209.1 ----------------------MIDNSSESLKTKNLPKWQLRLYVAGQTPKSLMAFSNLKNLCE-EYL-HGQYSIEIVDL
WP_015185581.1 --------------------------MQENSEQIEAEIWELRLYVAGQTPKSIKAFSNLKKICE-EYL-HGQYRIEVIDL
WP_013323583.1 -------------------------MNEDQINTIETEIWELRLYVAGQTPKSVMAFANLKKICE-EYL-QGQYRIEVIDL
WP_015171954.1 ------------------MNPEQNPIESDVDEGGETKIWQLRLYVAGQTPKSVTAFANLKKLCE-EYL-HGQYRIEVIDL
WP_010872548.1 -----------------------MENLNALSGNQNLEVWQLRLYVAGQTPKSVTAFINLKKICE-EYL-NGQYQIEIIDL
WP_066121260.1 ----------------------MVDNLSNTETSKSSATWQLKLYVAGQTPKSLVAFSNLKKICE-EYL-QGEYTIEIIDL
WP_015176307.1 -----------------MRENLTTDNLSQPTNTQESAIWQLRLYVAGQTPKSLVAFSNLKKICE-EYL-QGQYTIEIVDL
WP_063572427.1 ------------------------MSAAHDVPLDDDGQVHLRLYVAGQTPKSLAAIANLKRLCE-EHL-AGRYTIEVVDL
WP_051888647.1 --------------------------------MPVAAAYSLRLYVAGETPKSMAAIRNLRALCA-THL-AGEYSIEVIDL
WP_062002894.1 --------------------------MTDHEPSPDAESYLLRLYVAGETPKSLAAIRNLRAFCA-THL-AGKFSIEVIDL
WP_075359023.1 --------------------------MTNHEPLPNAEPYLLRLYVAGETPKSLAAIRNLRALCA-THL-AGKFSIEVIDL
WP_062170750.1 --------------------------MTNHEPLPNAEPYLLRLYVAGETPKSLAAIRNLRALCA-THL-AGKFSIEVIDL
WP_035982264.1 ----------------------------MTAAMTEQDGYNLRLYVAGQTPKSVAAIANLKKLCE-THL-PGRYTIEVIDL
WP_042339000.1 ----------------------------MMPAPMEQDGYNLRLYVAGQTPKSLAALANLKKLCE-THL-PGRYTIEVIDL
WP_073595834.1 -------------------------MLPEQKKVSDSSIWELRLYVAGQTPKSLTAFANLKKICE-EHL-YGQYRIEVIDL
WP_069585250.1 ---------------------------MDLDREECPEFWELRLYVAGQTPKSIEAFANLKKICE-THL-KGKYRIEIIDL
WP_012648638.1 ------------------MSAVKEAKSAGESRKTDQEHWTLRLYVAGQTPKCLTAFANLKKICE-EHL-AGQYQIEIIDL
WP_015138909.1 ---------------------MESIDYHEQYSETEIDIWELRLYVAGQTPKSLKAFANLKKICE-EHL-EGRYRIEVIDL
WP_067769266.1 ------------------------MNLQSQYSHTEEEVWELQLYVAGQTPKSLKAFANLKKICE-QYL-DGKYRIEVIDL
WP_053456630.1 ---------------------MDYYINPQSQVSETEAVWELRLYVAGQTPKSLKAFANLKKICE-EYL-EGQYRIEVIDL
WP_044450426.1 --------------------MDDYINPQSQCSETEEKIWELRLYVAGQTPKSLKAFANLKKICE-EYL-EGQYRIEVIDL
WP_006099739.1 ------------------------METLQEISNQASGFWQLRLYVAGQTPKSIKAFANLKKICE-EHL-NGQYHIEVIDL
WP_053420275.1 ----------------------------MMAGTADEGFYELRLYVAGQTPKSVAAFANLKRICE-EHL-EGRYQIEIIDL
WP_069037413.1 --------------------------------MSKTVAFELRLYVAGQTAKSIAACANLQRICE-THL-AGQYRIEIIDL
WP_026440490.1 ----------------------MEHDDETNPMLDDPEHYHLRLYVAGQTSKSLTALSNLKKVCE-EHL-AGRYEIEVIDL
WP_066919423.1 -------------MSDDKGLEKGQAPDEGAEADLDPNHYHLRLYVAGQTAKSLAATANLRRFCE-EHL-AGRYDIEVIDL
WP_010683590.1 -----------------MNATTPDEPAQETDPDGDPGHYHLRLYVAGQTNKSLAAMTNLKRFCE-EHL-AGRYDIEVIDL
WP_056528328.1 -----------------MSDTTSDDQAPETDPDRDSGHYHLRLYVAGQTAKSLAALSNLKRFCE-EHL-AGHYDIEVIDL
WP_012456288.1 ---------------MSGPGSTGGGIEDGADGTVEDGHYHLRLYVAGQTAKSLAAMANLKRFCE-EHL-AGHYDIEVVDL
WP_056199825.1 ---------------MNGSEPTEDGLDTDAAGMAEEDRYHLRLYVAGQTSKSLTAMANLKRFCE-EHL-AGHYDIEVIDL
WP_060771349.1 -----------------MSGSEPTEDGLDAGGPVDEGHYHLRLYVAGQTAKSLTAMANLKRFCE-EHL-AGHYDIEVIDL
WP_056499775.1 -----MSGSEPTEDGLDAEAAGQVNEGTVDEGTVDEGHYHLRLYVAGQTAKSLTAMANLKRFCE-EHL-AGHYDIEVIDL
WP_015952307.1 ----------MSGSEPTEDGLDAEAAGQVNEGTVDEGHYHLRLYVAGQTAKSLTAMANLKRFCE-EHL-AGHYDIEVIDL
WP_015824232.1 -----MSGSEPTEDGLDAEAAGQVNEGTVDEGTVDEGHYHLRLYVAGQTAKSLTAMANLKRFCE-EHL-AGHYDIEVIDL
WP_056092951.1 ----------------MSQDTSGPAVDPSTGAEIDGGPYHMRLYVAGQTTKSMAAMANLRRICE-EHL-PGRYDIEVIDL
WP_048106622.1 --------------MKEAAQDYEGTHSIESSTVPDKEIYILRLYVAGQTKKSLAAFANLKKICE-EYL-GGRYRIEIIDL
WP_048136809.1 --------------MEDEAQDDNGPEPTESDTIPDQEAYILRLYVAGQTKKSLTAFANLKKICE-EHL-GGRYRIEVIDL
WP_011033040.1 --------------MGNAAQSENGPELLESDTTSEQEFYILRLYVAGQTKKSLTAFANLKKICE-EHL-GGRYRIEVIDL
WP_060637791.1 ----------------------MNDGLGVGGEAVDDGHYNLRLYVAGNTPKSAAALANLKQICE-EHL-AGRYRIEVIDL
WP_044437372.1 ---------------------------------MPDDYYSLRLYVAGQTTKSLAAISNLKRICE-EHL-AGRYTIEVIDL


TRQPELAESDQVTATPTLVRVSPPPLRRLVGKLDDLATLQWLLEDPPLLY---------------------------
TKQPDLAEEDQVQATPTLVRVYPRPVRRLVGRLDNRYRLERLLSP--------------------------------
TKQPDLAEKDQVQATPTLVRVYPQPVRRLVGQLDHRYRLQHLLSP--------------------------------
IKHPEEAEKNQISATPTFVKVWPPPTRRLVGELEELSQLIRYLRL--------------------------------
YKYPDLAEQDQITATPTLVRVWPEPVRRVTGRLEDASRVMQLLIASKGEIRDGRAE---------------------
SRHPEQTEIYQITATPTLVKIWPLPMRKIVGDLENLDKLRQVLSTFR------------------------------
TKNPEQAEMNQVSATPTLIRTWPKPVKRIVGELTDVERIIKIISS--------------------------------
DKHPERGRKERVIITPTLIRVFPQPVKRIVGELNNIQQVLQIISS--------------------------------
FKHPDLAEVDHISATPTLIRVWPLPVRRIVGEFTNPQRLLQVLTATPRED---------------------------
SKHPEQAEADQISATPTLVRVWPLPLRRLVGELDNPRAILGLLSDR-------------------------------
TKHPEQAEKFQISATPTLLRTQPQPIRRIVGEFANWQRVLQILTS--------------------------------
VKHPERAEADQISATPTLVKVWPQPVRRLVGDQLETDNVLQLLDAIETR----------------------------
LKHPQQTERDRVSATPTLIRVWPQPVRRIVGEMNDFDRIFQLVNR--------------------------------
LKHPQQAESDRVSATPTLIRVWPEPVRRIVGELDDLDRILGLLGNR-------------------------------
SKHPEQAELNQVSATPTLVRVWPKPLRRIVGGWDNLQRLLDLVSAT-------------------------------
SKYPEQAEKYHVSATPTLVRVWPEPIRRIVGELNDFQRVVKIISSL-------------------------------
MKHPEQAESNQIAATPTLVRLYPEPMRRIVGEWNDLDRILQIIAT--------------------------------
MKHPEQAELNQVSATPTLVRLYPEPVRRIVGEWDNVDRILQLIATP-------------------------------
LQHPEQAEVELITATPTLIRVWPLPVRRIVGEFDNVEIILRLFESTNT-----------------------------
AKHPEIAETHNVSATPTLVRVWPQPTRRIVGELNNLSRILQLITTN-------------------------------
LKHPELAETNQVSATPTLVRVWPRPVRRIVGELEDLQRAIQIVLS--------------------------------
SKHPEQAESNHVSAIPTLVRVWPQPVKRIVGEFEDLPRVLQIIATA-------------------------------
SKHPEQAESNHVSAIPTLVRVWPQPVKRIIGEFEDLPRVLQIIATS-------------------------------
SKYPEQAENNQVSAIPTLMRVWPQPVRRIVGELGDLQRVLQILATR-------------------------------
SKYPEQAENNQVSAIPTLVRVWPQPVRRIVGELGDVQRVLQILATR-------------------------------
RKHPEQAEADQVTATPTLLKVWPQPVRRVVGEVDDPTVLMQLIR---------------------------------
AQHPEQAEQDQITATPTLVRAYPPPMLRIVGSLENVDQLLGLLRVLDE-----------------------------
FKHPELAETDQISATPTLLRVWPEPVRRIIGDLNDIDQVLQRLTSNIVQSSALKQ----------------------
FKHPELAESDQISATPTLLRVWPEPVRRIVGDLNDIDQVLQRLTSNIVDSSALKQ----------------------
FKHPEQAEEDQISATPTLVKVWPRPVKRIVGEIEDMNKILRLL-LPPDT----------------------------
YKHPEQAEADQVSATPTLVRVWPRPVRKIVGNLEDATKILQILGATQY-----------------------------
FKHPEQAETDQISATPTLIKVYPRPVRRIVGNLDDADRVLHLLGALDEGLRDD------------------------
FTHPEQAEIDQVSATPTLVKVYPRPVRRIVGDLNDVNRVLRMLGAPGER----------------------------
LKYPELAEVDQVSATPTLVRAWPLPVRRLVGELDNLDRVLQVIGS--------------------------------
FKHPEQAEANQISATPTLLRVWPPPVRRIVGDLNDLENLLRILIAPETQR---------------------------
SKHPEQAEQAQVSATPTLVKMWPLPVRRIVGNLEDEDKILNLLGCLKS-----------------------------
LKHPDQAEADQISATPTLIKIWPKPVRRIVGELNDDEKIVRLLSYSEF-----------------------------
LKHPDLAEADQISATPTLVKVWPKPVRRIVGELNNVDTILRLLGSPADTLPWEK-----------------------
LKHPDLAEADQISATPTLIKVWPKPVRRIVGELNNVETILKLLGNPADDFPDEF-----------------------
LKHPEQAEASHISATPTLMKVWPQPKRRIVGELNDVDTILELLGVLED-----------------------------
LKHPEQAEVDQISATPTLIKVWPKPIRRIVGELNDVDMILRLLGTLEQ-----------------------------
LKHPEQAEADQISATPTLIKVWPEPIRRIVGELNDVEMILRLLGTLED-----------------------------
LTHPEQAEIHQVSATPTLVKVSPKPTKRIVGDMNNMDRILHMLGILNKSNYSDRSNEGSSNNPF-------------
TKQPEQAEQDQVSATPTLVKAWPHPVRRLVGDLNNLERLGRMLNHLESEE---------------------------
FKNPEQAEEDQISATPTLLRVWPQPVRRLVGDLDNPERILQFLNFPNQSIL--------------------------
HKNPEQAEADQVSATPTLVKVYPLPVRRMAGDLTNGDRLLQMLRTE-------------------------------
LSHPEQAEANQVTATPTLVKVWPHPIRRIVGDLNNIGKILQNLGVRNQKPS--------------------------
FKHPEQAELYQVSATPTLVRAWPHPVRRLVGDLDNTAKILKLLISPEL-----------------------------
TKHPEQAEIDQVSATPTLVKVSPKPMRRLVGDLDNVERLLQMLNSPEV-----------------------------
LTHPEQAEIDQVSATPTLVKIWPHPVRRIVGNLDNVEKVLQTLGKKDNF----------------------------
LTHPEQAEIDQVSATPTLVKIWPHPVRRIVGDLDNVEKVLHTLGKKDNF----------------------------
FTHPEQAEINQVTATPTLVRVVPQPIRRIVGNLDNVDKILQMLGAKDR-----------------------------
VSHPEQAETNQVTATPTLVKVWPLPIRRIVGDLDNVDKILQMLGAKEQS----------------------------
VTHPEQAEVNQVTATPTLVKVWPVPIRRIVGDLDNVDKILQMLGAKEKY----------------------------
YTHPELAEVNQVTATPTLVKVWPQPMRRIVGDLDRADKILQMLGAKEKY----------------------------
FTHPELAEANQVTATPTLVKVWPQPIRRIAGNLEHADKILQMLGAKEKY----------------------------
LTNPEQAEADQVSATPTLVKVWPQPIRRIAGDLDNVEKILQMLGTVENF----------------------------
LTNPEQAELDQVSATPTLVKVWPHPIRRIAGDLDNVEKILQMLAGQDNS----------------------------
LTNPEQAESNQVSATPTLVKVWPHPVRRIVGDLDNVEKILQMLSGQDNPQYLD------------------------
LTNPEQAESNQVSATPTLVKVWPHPIRRIVGDLDNVEKILQMLAGQENW----------------------------
LTNPEQAEIDQVSATPTLVKVWPHPIRRMVGNLDNIDKVLQMLAGQ-------------------------------
LTNPEQAEIDQVSATPTLVKVWPHPIRRMVGNLDNMDKLLQMLAGQ-------------------------------
LTNPEQAELDQVSATPTLVKVWPHPIRRMVGNLDNVEKILQMLETKKGTL---------------------------
LSHPEQAELNQVSATPTLVKVWPHPIRRIVGELDHVEKILQMLAAKENF----------------------------
LTHPEQAEINQVSATPTLVKVWPHPIRRIVGELDRVEKILQMLATKETF----------------------------
LTNPEQAEIDQVSATPTLVKVWPLPIRRMVGDLDNAGKILQMLGAMDNG----------------------------
LTNPEQAEIDQVSATPTLVKVWPLPIRRMVGDLDNASKILQMLGAIDQE----------------------------
LTNPEQAEIDQVSATPTLVKVWPQPIRRLVGDLDNAEKILQMLGAKEKV----------------------------
LTNPEQAEIDQVSATPTLVKVWPQPIRRLVGDLDNADKILQMLGNQEKS----------------------------
LTNPEQAEIDQVSATPTLVKVWPHPIRRIVGDLDHAEKILQMLGAQ-------------------------------
LTHPEQAEIDQVSATPTLVKVWPQPIRRIVGDLDNAEKIFQMLGTKEKL----------------------------
LTHPEQAEIDQVSATPTLVKVWPQPIRRIVGDLDNAEKIFQMLGAAEKL----------------------------
LTNPEQAEIDQVSATPTLVKVWPQPIRRIVGEIDNVDKLLQMLGAKEKI----------------------------
LTHPEQAEIDQVSATPTLVKIWPHPIRRIVGGLDNVEKLLQMLGAKEF-----------------------------
LTHPEQAEINQVSATPTLVKVWPQPIRRIVGDLDNVDKLLQMLGAKEK-----------------------------
LTHPEQAEINQVSATPTLVKVWPQPIRRIVGDLDNVDKLLQMLGAKEK-----------------------------
LTHPEQAEIDQVSATPTLVKVWPHPIRRIVGDLDNVDKLLQTLGAKEI-----------------------------
LTHPEQAEIDQVSATPTLVKVWPHPIRRIVGELDNVDKLLQMLGAKENP----------------------------
LSHPELAEANQISATPTLLKVYPQPIRRVIGDLDNAERILHMLGAKEQPWDI-------------------------
LSHPEQAEVNQVSATPTLVKVYPLPIRRMVGDLDNVERILSMLGAKEPA----------------------------
LENFEEAETEKIVAIPTLLLESASSQRRLVGNLSDRKQVLQEIKMLQKNAVYN------------------------
FREPKRALEDAIFMTPTLLKLAPASVRRIVGTLSQTEAVLLAIGLDDRVP---------------------------
YLEPKRALADGIFMTPTLVKLTPSPTRKIVGSLNLMHPLLLSLGLAIPAS---------------------------
IDSPAEAEEQRILATPTLVRDLPPPRRRVVGDLIDVDQVCRILDLPLPPSCLENADITP------------------
VLNPAEAELVRILATPTLVRDYPLPTRRVVGDLDDLDQVRRILSLPSVPS---------------------------
LKDVQKAVADGVFATPTLIRELPAPTQRLIGDLSDPHHILLLLGLIQQDSLGHNDYQGTSE----------------
AENVDAARADQIIVSPTLLRLAPLPQRRFIGDLSDLGRLRKAFGLLPSPGAA-------------------------
HRQPEAAERHRVIATPTLIRELPPPVRRIIGDLSRHERVRVALDLTADLAENLTRGTQDPSPDPDPEA---------
IQKPQLAEEQNIVFTPTLIKIQPLPKQKFIGDFSIEPEALNYLNGFKD-----------------------------
LDRPQQAQEEEVLVTPTLIRLIPTSVRRLIGDFSDGNKAFDLLDFGGETS---------------------------
YQQPDRAREDHIIATPTLLIVEPGPPTAFIGELSDWPRVAAALNLFPNDE---------------------------
YQQPERAREDHIIATPTLLIVHPGPPTAFIGELSDWPRIAAALNILTDEE---------------------------
YQQPDRARDDHIIATPTLLIVEPGPPTAFIGELSDWPRVAAALNILTDDD---------------------------
LEDLQVAETERILVTPVLIRKRPEPELRVVGDLSVKARVFCAMELPGEAPGD-------------------------
RGDPEIARENGVIAIPTLERISPGPRRRVIGDLNDPDALRRFIGI--------------------------------
LENPAIARENGVIAIPTLERLSPGPRRRVIGDLSDAGALRRFLGI--------------------------------
LEKPWLARERGIIAIPTLERLNPGPERRVIGDLSDADALRRFLGI--------------------------------
ARHKEEAVHHQIIAIPTLIKLQPGVQKIILGDLSDTQKVLRILELNQ------------------------------
SRDKEQAVIHQIIAIPTLIKTHPIPERIILGDLSDKEKVLRILNIS-------------------------------
SRDKEQAVIHQIVAIPTLIKTGPEPRRIILGDLSDTEKVLTILNIRG------------------------------
SRDKEQAVIHQIVAIPTLIKIHPEPKRIILGDLSDKEKVLYILNIEQ------------------------------
SRDKEQAVIHQIVAIPTLIKVYPEPKRIILGDLSDKEKVLYILNIGA------------------------------
SRDKEQAVIHQIVAIPTLIKTHPEPKRIILGDLSDKEKVLYILNISE------------------------------
SRDKEQALIYQIVAIPTLLKISPEPKRIILGDLSDKDKVLKILNIS-------------------------------
SRDKEQAVIHQIVAIPTLLKISPEPKRIILGDLSDKDKVLRILNIM-------------------------------
NRDTELAIKHQIVAIPTLIKIQPAPRRIILGDLSDKEKVLKILNLSE------------------------------
SRDTEQAVIHQIVAIPTLIKIQPAPRRIILGDLSDKEKVLRILNLSE------------------------------
SRDTEQAVIHQIVAIPTLIKTNPAPKRIILGDLSDREKVLKILNIRE------------------------------
SRDTEQAVIHQIVAIPTLIKTNPDPRRIILGDLSDKEKVLRILNIRE------------------------------
SRDTEQAMIHQIVAIPTLIKINPAPRRIILGDLSDKEKVLRILNIRE------------------------------
SRDTEQAVIHQIVAIPTLIKTYPEPRRIILGDLSDEEKVLRILNIRK------------------------------
SRDTEQAAIHQIVAIPTLIKINPAPRRIILGDLSDKEKVLKILNIRE------------------------------
SRDTEQALIHQIVAIPTLIKTDPAPRRIILGDLSDKEKVLRILNIRE------------------------------
YQDLTTIPEDLVLAAPTLIRRLPLPLRRVIGDMTEKDKVLIGLDLIPKT----------------------------
YLDRTKNPIDLVLAAPTLIKKLPLPLRRIIGDMTRKERVLIGLDLVPRT----------------------------
YQQPEVLEKDHVFAVPTLIKELPPPLQKLIGDLTSIDKVIIALDIV-------------------------------
YQQPETLEKDHIFAVPTLIKELPPPLQKLIGDLTNVDKVIIALDIA-------------------------------
YQQPGTLEKDNIFAVPTLIKELPLPLQKLIGDLTNVEKVVIALDIA-------------------------------
YQKPETLEKDHIFAVPTLIKELPPPLQNLVGDLTNVDKVIVALDIA-------------------------------
YENPERLEQEQIFAVPTLIKELPPPLQRLIGDMTDKEKVKICLSI--------------------------------
YQRPELLEQEQIFAIPTLIKKLPLPLQRLIGDMTNTEEVVLYLGL--------------------------------
YQDPERLEKDQVFAIPTLIKELPLPIQRLIGDMTNTEKLIVCLDL--------------------------------
RKHKDLISEEKILATPLLIRKKPLPERRVLGDLSNIQKVLDILEIS-------------------------------
CKNKEIAEQEKILATPILIKKEPLPERRIIGDLSDRQKVIAALEMD-------------------------------
CKNKGIAEEEKILATPLLIKKEPLPERRIIGDLSDSQKVISVLEMD-------------------------------
CKNKGIAEEEKILATPILIKKEPLPERRIIGDLSDTQKVIAALEMD-------------------------------
CKNKGIAEQEKILATPILIKKEPLPERRIIGDLSDKQKVISALEMD-------------------------------
CKNKGVAEQEKILATPILIKKEPLPERRIIGDLSDKQKVISALEMD-------------------------------
CINKGVAEEEKILATPVLIKKEPLPERRIIGDLSDKQKVISALEMD-------------------------------
REHEGLAEREKILATPILIKEFPPPERRIIGDLSNMQKILGTLELGGEGHEK-------------------------
MEHQDLAEKERILATPLLIRKEPLPQRRIIGDLSNRQKVLSTLELPDEEHE--------------------------
LTDPQQAEDRQILATPTLIKESPSPQRRIIGDLDDADGLLAALNLPPPPPAS-------------------------
LADPQQAENQKILATPTLIKSSPPPYRRVIGDLSSVADLLNVLNLPPRA----------------------------
LADPQQAEDQKILATPTLIKSSPPPYRRIIGDLSSVADLLNVLNLPPKTGSSMINKE--------------------
LADPQQAEDQKILATPTLIKSSPPPYRRVIGDLSSVVDLLNVLNLPPKTGSSMINKE--------------------
YQYPIFAKDGQIVAAPTLIKELPPPLRKLIGSMADTERVLVGMDLKFKADKK-------------------------
YQHPVFARDEQIVAAPTLIKELPPPLRKLIGSMSDTERVLMGMDLKSKKDKEC------------------------
YQNPVFAKDGQIVAAPTLIKELPPPLRKLIGSMSDTDRVLVGMDLKSRKDKE-------------------------
YQQPELVKQAQIFATPTLIKTLPLPLQRIIGDMSQTEKIMVGLDIVPKND---------------------------
YQQPGFGKQENILAVPTLIKRLPPPLQRVIGDMSKTEKVLVGLDIVPKKT---------------------------
YEQPELMEQEQIIAIPTLVKKLPPPLQKFIGDLANTEKVLLGLDINYYRSH--------------------------
YQQPERLQAENIVAVPTLIKALPEPSQRMIGNLSDKEKVLMGLGLI-------------------------------
YEHPERLQAENIVAIPTLIKVFPEPSQRIIGNFSDKQKVLTALGLM-------------------------------
YEQPERLQTENIVAIPTLLKVFPKPYQRIIGNFSDKQKVLTALGLI-------------------------------
YQQPNLVAPQNIVAIPTLIKELPLPLQRLIGNMSNIEKVLVGLDIKHKDYIP-------------------------
YQNPELAAPGNVFAIPTLIKQLPPPLQRLIGNLSNTEKLLIGLDIQPRQNNV-------------------------
YQDMELTSSQNIVAVPTLIKELPPPIQRLIGNLSNTEKVLVGLDIIPKKTTGGRNNDEFTEFV--------------
YQQTEALISENIVAVPTLIKKLPMPLQKMIGNLSNTEKVLIGLNIVPKKK---------------------------
YQETELMIEENIIAVPTLLKKLPLPLQTLIGNLSDTEKVLIGLDLLPKNI---------------------------
LKSPEIAEREKILITPTLVKEFPPPQERVIGDLSNTDIVSFALSLRSHPLRQKP-----------------------
LKNPEIAEEKKILITPTLIKEFPLPQERIIGDLANREVVAFALNIQLKYPQSD------------------------
LENPEMAEKDKVIATPTLIRELPPPLRKIIGSLTERQKLLIGLDLIEADRLTQGENK--------------------
YEHPSLARDQQIVAAPTLIKQLPLPLRRLIGDMADQERVLVGLDLRLKDAGGRPPT---------------------
VERPELAEEGRVLATPTVIRLAPPPKRRVIGDLSDHRRAAAALGLPGPHEFLTEVQP--------------------
LENPEIAEKERILATPTLMKLSPPPTRRITGDLSDHEKLINGLDLHKLNNRYSEKSE--------------------
SQDPMRAQSEQIIAAPTLIKTLPLPLRRFIGDMSQTDRILVGLNLYPGGAALLPRGEL-------------------
YEHPDLAESDHIVATPTLIKKLPPPLRKLIGDLSDRESLLIGLDIW-------------------------------
YEHPDLAESERIVATPTLIKKLPPPLRKFIGDLSDRESILIGLDIW-------------------------------
YEHPDLAESERIVATPTLIKKLPPPLRKFIGDLSDRESILIGLDIW-------------------------------
YQQPIFAREGQIVAAPTLIKELPPPLRRFVGDMSNKEKLLLGLELKSKNDE--------------------------
YQQPIYAREGQIVAAPTLVKELPPPLRKFIGDMSQTDKILLGLDVRTKK----------------------------
LLDPQAAENEQVLATPTLIRELPRPMRRIIGDLADHDQVLRDLEIQPLVAGDGD-----------------------
MEHPQLAEEQKIVATPTLVKVLPEPLRRVIGDMSESEKVLLGLDIVIVKNDNIIKKEVES-----------------
YERPETTRDLQIVATPTLVKVLPEPLRRIIGDLSDELKVLAGLDLAPRPPERG------------------------
LENPQLAEDERILATPLLIRRLPVPIRRLVGDLSDRERVLIGLDLRDG-----------------------------
IERPQLAEDERILATPVVIRKLPPPIRRVVGDLSEQERVLVGLDIRPL-----------------------------
LERPQLAEDERILATPVVVRRLPPPVRRVVGDLSERERVLVGLDILER-----------------------------
LERPQLAEDERILATPVVVRKLPPPVRRVVGDLSERERVLVGLDILER-----------------------------
LEHPQLAEDDRILATPVVIKKRPPPVRRVVGDLSEHDKVLIGLDLKGL-----------------------------
LERPQLAEDERILATPVVIKKLPPPVRRVVGDLSEREKVLIGLDLKEG-----------------------------
LKRPQLAEDERILATPVVIRKLPPPMRRVVGDLSEREKVLIGLDLKVD-----------------------------
KESPQLAEEDKIMATPTLSKVLPPPVRKIIGDLSDRKKVLIGLDLLYDEISEHIHN---------------------
IKNPHIAEEDKILAIPTLSKVLPLPVRRIIGDLSDREKVLVGLNLFYEELQEDQEE---------------------
QKNPQQAEEDKILATPTLSKILPPPVRKIIGDLSDKERVLIGLNLLDAQLNEQENNWE-------------------
LANPRLAEEDKILATPTLARILPPPVRRIIGDLSDREKVLIGLDLLYDELVEEELLG--------------------
VKNPRLAEEDKILATPTLAKILPPPVRKIIGDLSDREKVLIGLDLLYEELEDISYIEEDV-----------------
LKNPQLAEDDKILATPTLSKILPPPVRKVIGDLSDREKVLIGLDLLYDEIKDEEL----------------------
LKNPQLAEEDKILATPTLAKVLPPPVRKIIGDLSDREKVLIGLDLLYEEIGE-------------------------
LKNPQLAEEDKILATPTLSKILPPPVRKIIGDLSDRERVLIGLDLLYEELTEDEQFQAE------------------
LKSPQLAEEDKIMATPTLSKVLPPPVRKIIGDLSDREKVLIGLDLLYQEMCDREGQI--------------------
LKNPQLAEEDKILATPTLAKVLPPPVRKIIGDLSDREKVLIGLDLLYEEIGDEQEEEFPE-----------------
LKNPQLAEEDKILATPTLAKILPPPVRKIIGDLSDREKVLIGLDLLYEELYDRESDSQNS-----------------
LKNPQLAEEDKILATPTLAKILPPPVRKIIGDLSDREKVLIGLDLLYEDISELEADL--------------------
FKSPQLAEEDKILATPTLSKILPPPVCKIIGDLSDRERVLIGLDLLYEELSEEDFKGE-------------------
LKNPQLAEEDKILATPTLAKVLPPPVRKIIGDLSDREKVLIGLDLLYEELIDEA-----------------------
LKNPQLAEEDKILATPTLAKILPPPVRKIIGDLSDREKVLIGLDLLADES---------------------------
LKNPQLAEEDKILATPTLAKILPPPVRKIIGDLSDREKVLIGLDLLYEELMDDV-----------------------
LKSPQLAEEDKILATPTLSKILPPPVRKIIGDLSDREKVLIGLDLLYEELVEAEALEE-------------------
LKSPQLAEEDKILATPTLAKILPPPVRKIIGDLSDREKVLIGLDLLYEELRDDDLCDPKMSS---------------
LKNPQLAEEDKILATPTLAKILPPPVRKIIGDLSDRERVLIGLDLLYEELREDDLYN--------------------
LKNPQLAEEDKILATPTLSKILPPPVRKIIGDLSDRERVLIGLDLLYEELIEDDLLNG-------------------
LKNPQLAEEDKILATPTLSKILPPPVRKIIGDLSDREKVLIGLDLLYEEISDPGTEFARQDDGG-------------
LKNPQLAEEDKILATPTLAKVLPPPVRRIIGDLSNREKVLIGLDLLYEEIGDQAEDDLGLE----------------
LQNPQLAEEDKILATPTLAKILPPPVRKIIGDLSDRERVLIGLDLLYDELREDD-----------------------
LKNPQLAEEDKILATPTLAKILPPPVRKIIGDLSDRERVLIGLDLLYDELREDDIYG--------------------
LKNPQLAEEDKILATPTLSKILPPPVRKIIGDLTDRERVLIGLDLLYEELNEEYEKE--------------------
LKNPQLAEEDKILATPTLSKILPPPVRKIIGDLTDRERVLIGLDLLYEELNEEYGKESDKM----------------
LKNPQLAEEDKILATPTLAKILPPPVRKIIGDLSDREKVLIGLDLLYEELREDEAGIDDEVL---------------
LKNPQLAEEDKILATPTLAKILPPPVRKIIGDLSDRDRVLIGLDLLYEELQEDEADI--------------------
LKNPQLAEEDKILATPTLSKILPPPVRRIIGDLSDRERVLIGLDLLYEELIEDEREPFEE-----------------
LKSPQLAEEDKILATPTLAKVLPPPVRKIIGDLSDREKVLIGLDLLYEELRDGDIDF--------------------
LKSPQLAEEDKILATPTLAKVLPPPVRKIIGDLSDREKVLIGLDLLYEELRDGDLDF--------------------
LKNPQLAEEDKILATPTLSKILPPPVRKIIGDLSDREKVLIGLDLLYEELTEEDYFSE-------------------
LKNPQLAEEDKILATPTLSKILPPPVRKIIGDLSDRERVLIGLDLLYEELSDDNYFEENT-----------------
LKNPQLAEEDKILATPTLSKILPPPVRKIIGDLSDRERVLIGLDLLYEELSEDEEFPE-------------------
LKSPQLAEEDKILATPTLSKILPPPVRKIIGDLSDRERVLIGLDLLYEELSEGDFEE--------------------
LKNPQLAEEDKILATPTLSKILPPPVRKIIGDLSDRERVLIGLDLLYEELIEEEQLQE-------------------
LKSPQLAEEDKILATPTLSKILPPPVRKIIGDLSDRERVLIGLDLLYEELSEEEQFQE-------------------
LKNPQLAEEDKILATPTLSKILPPPVRKIIGDLSDRERVLIGLDLLYEELNEEDYFGES------------------
LKSPQLAEEDKILATPTLSKILPPPVRKIIGDLSDRERVLIGLDLLYEELSEEDWAE--------------------
MKNPQLAEEDKILATPTLSKILPPPVRKIIGDLSDRERVLIGLDLLYEELSEEDWEESQNL----------------
MKNPQLAEEDKILATPTLSKILPPPVRKIIGDLSDRERVLIGLDLLYEELREEDLFEE-------------------
LKNPQLAEEDKILATPTLSKILPPPVRKIIGDLSDRERVLIGLDLLYEELSEEEWDNIDDHKIEEIN----------
LKNPQLAEEDKILATPTLSKILPPPVRKIIGDLSDRERVLIGLDLLSEEEWDNIDDHKIEEIN--------------
LKNPQLAEEDKILATPTLSKILPPPVRKIIGDLSDRERVLIGLDLLYEELTEEDWEAQSNL----------------
LKNPQLAEEDKILATPTLSKILPPPVRKIIGDLSDRERVLIGLDLLYEELSEEDWEE--------------------
LKNPQLAEEDKILATPTLSKILPPPVRKIIGDLSDRERVLIGLDLLYEELTEEEEHFE-------------------
LKNPQLAEEDKILATPTLSKILPPPVRKIIGDLSDRERVLIGLDLLYEELSEDEQEELEQ-----------------
LKSPQLAEEDKILATPTLSKILPPPVRKIIGDLSDRERVLIGLDLLYEELSEDEQEDFEE-----------------
LKNPQLAEEDKILATPTLSKILPPPVRKIIGDLSDRERVLIGLDLLYEELSEESWEE--------------------
LKNPQLAEEDKILATPTLSKVLPPPVRKIIGDLSDREKVLIGLDLLYEEINDE------------------------
LKNPQLAEEDKILATPTLSKVLPPPVRKIIGDLSDREKVLIGLDLLYEEIEEM------------------------
LKNPQLAEEDKILATPTLSKVLPPPVRKIIGDLSDREKVLIGLDLLYEEITEA------------------------
LKNPQLAEEDKILATPTLAKILPPPVRKIIGDLSDRERVLIGLDLLYDELQEEESENLT------------------
LKNPQLAEEDKILATPTLAKILPPPVRKIIGDLSDREKVLIGLDLLYEEFAEAEAEAE-------------------
LKNPQLAEEDKILATPTLAKILPPPVRKIIGDLSDREKVLIGLDLLYEELREEEIDG--------------------
LKNPQLAEEDKILATPTLAKILPPPVRKIIGDLSDREKVLIGLDLLYEELREEESESE-------------------
LKNPQLAEEDKILATPTLAKILPPPVRRIIGDLSDREKVLIGLDLLYDELREDEPRS--------------------
LKNPQLAEEDKILATPTLAKILPPPVRKIIGDLSDREKVLIGLDLLYDELGEEEAEI--------------------
LKNPQLAEEDKILATPTLAKILPPPVRKIIGDLSDREKVLIGLDLLYDELREDEANDE-------------------
LKNPQLAEEDKILATPTLSKILPPPVRKIIGDLSDREKVLIGLDLLYEELREDDTEM--------------------
LKSPQLAEEDKILATPTLSKVLPPPVRKIIGDLSDREKVLIGLDLLYEELQEGEADD--------------------
LKNPQLAEEDKILATPTLSKILPPPVRKIIGDLSDREKVLIGLDLLYEELREEREFE--------------------
LKNPQLAEEDKILATPTLSKILPPPVRKIIGDLSDREKVLVGLDLLSEENSGI------------------------
LKNPQLAEEDKILATPTLSKILPPPVRRIIGDLSDREKVLIGLDLLYEELRDED-----------------------
LKNPQLAEEDKILATPTLSKILPPPVRKIIGDLSDREKVLIGLDLLYEELCEEESNL--------------------
LKNPQLAEEDKILATPTLAKILPPPVRKIIGDLSDREKVLIGLDLLYEELREEEQLEL-------------------
LKNPQLAEEDKILATPTLSKVLPPPVRKIIGDLSDREKVLIGLDLLYEELSERDGDF--------------------
LQNPQLAEEDKILATPTLSKVLPPPVRKIIGDLSDREKVLIGLDLLYEEFLERENDL--------------------
LKNPQLAEEDKILATPTLAKILPPPVRKIIGDLSDREKVLIGLDLLYDEIREREAEDH-------------------
LKNPQLAEEDKILATPTLSKILPPPVRKIIGDLSDREKVLIGLDLLYEEISERDFEM--------------------
LKNPQLAEEDKILATPTLSKVLPPPVRKIIGDLSDREKVLIGLDLLYEEIKDRE-----------------------
LKNPQLAEEDKILATPTLSKVLPPPVRKIIGDLSDREKVLIGLDLLYEEIRERE-----------------------
LKNPQLAEEDKILATPTLSKVLPPPVRKIIGDLSDREKVLIGLDLLYEEIRDRESDYQKSREGTSEDDRELEI----
LKNPQLAEEDKILATPTLSKVLPPPVRKIIGDLSDREKVLIGLDLLYEEIRERKL----------------------
LKNPQLAEEDKILATPTLAKVLPPPVRKIIGDLSDREKVLIGLDLLYDEIQDRESELDF------------------
LKNPQLAEEDKILATPTLSKVLPPPVRKIIGDLSDREKVLIGLDLLRDRS---------------------------
LKNPQLAEEDKILATPTLSKILPPPVRRIIGDLSDRERVLIGLDLLADNAFSSGYMDAVDEQNDTSTPDSPTDS---
LKNPQLAEEDKILATPTLSKILPPPVRRIIGDLSDRERVLIGLDLLYDELTDSGLGSSFRDSLSDEDMVSTDS----
LKNPQLAEEDKILATPTLSKILPPPVRRIIGDLSDRERVLIGLDLLYDELVDNSHGSSLMDALEDPDIAEADS----
LKNPQLAEEDKILATPTLSKILPPPVRRIIGDLSDRERVLIGLDLLYDELVDNDLNSSLMDALGVPDIEEADS----
LKNPQLAEEDKILATPTLSKILPPPVRRIIGDLSDRERVLIGLDLLYDELTDNNLTSSLMDALEEAETGESDS----
LKNPQLAEEDKILATPTLSKILPPPVRRIIGDLSDRERVLIGLDLLYDELSDNGLTSSLMDALEDADTDSTDS----
LKNPQLAEEDKILATPTLSKILPPPVRRIIGDLSDRERVLIGLDLLYDELSDNSLTSTLMDALEDADTTDSDS----
LKNPQLAEEDKILATPTLSKILPPPVRRIIGDLSDRERVLIGLDLLYDELSDSALNSTLIDAIDEEVDTAIPSDP--
LKNPQLAEEDKILATPTLSKILPPPVRRIIGDLSDRERVLIGLDLLYDELADSPLNSGLIDTVDDEDDTSPGDS---
LKNPQLAEEDKILATPTLSKILPPPVRRIIGDLSDRERVLIGLDLLYDELADNALSSSLIDTIDDEDDTSLGDS---
LKNPQLAEEDKILATPTLSKILPPPVRRIIGDLSDRERVLIGLDLLYDELTDNALGSGLIDTVDENDVTSGVDS---
LKNPQLAEEDKILATPTLAKILPPPVRRIIGDLSDRERVLIGLDLLQLDVDDHEAGGVPSTPESS------------
LKNPQLAEEDKILATPTLAKILPPPVRRIIGDLSDRERVLIGLDLLFEELSDEALSESLLDQDAVGDLV--------
LKNPQLAEEDKILATPTLAKILPPPVRRIIGDLSDRERVLIGLDLLYEELSDEALSEPYSEEEDSGGLL--------
LKNPQLAEEDKILATPTLAKILPPPVRRIIGDLSDRQRVLIGLDLLFEELSGDATDMLHSDPEEAA-----------
LKNPQLAEEDKILATPTLAKVLPLPVRRIIGDLSDREKVLIGLDLLYGELQDSDDF---------------------
LKNPQLAEEDKILATPTLSKILPPPVRRIIGDLSDRQRVLIGLDLLFEELTTEDVLHSGSEEAV-------------
LKSPQLAEEDKILATPTLTKILPPPVRRIIGDLSDRERVLIGLDLLYEELSGNEFLSSIASPNSDEDN---------
LKNPQLAEDDKILATPTLAKILPPPVRRIIGDLSDRERVLIGLDLLYDELSDNMLTSSFLDDSDEESAPATSDS---
LKNPQLAEEDKILATPTLAKILPPPVRRIIGDLSDRERVLIGLDLLYEELSDDALLAQDLHVPDSSTAAPASEEPTG
LKQPQLAEEDKILATPTLAKILPPPVRRIIGDLSDRERVLIGLDLLYEELSDDSNAQVLDDFSE-------------
LKNPQLAEEDKILATPTLAKILPPPVRRIIGDLSDRERVLIGLDLLYEELSEKDFFSLKAKPL--------------
LKSPQLAEEDKILATPTLAKILPPPVRRIIGDLSDREKVLIGLDLLYDELTDQEMFYSSDK----------------
LKQPQLAEEDKILATPTLAKILPPPVRKIIGDLSDREKVLIGLDLLFDELSESEYS---------------------
LKNPQLAEEDKILATPTLAKILPPPVRRIIGDLSDRERVLIGLDLLYDELTDRQIADEMMDESDEI-----------
LKNPQLAEEDKILATPTLAKILPPPVRRIIGDLSDRERVLIGLDLLFDELSEQDLIDNSLNEP--------------
LKNPQLAEEDKILATPTLAKILPPPVRRIIGDLSDRERVLIGLDLLYDEIPEEMLGSAELDSFADDDIASPDS----
LKNPQLAEADKILATPTLAKILPPPVRRIIGDLSDRERVLIGLDLLYDEISEEMLGSAELDTLADDDIASPDS----
LKNPQLAEEDKILATPTLAKILPPPVRRIIGDLSDRERVLIGLDLLSEEMLGSAELDTLADDDIASPDS--------
LEHPQLAESEKIIATPVLIKDLPEPIRRIIGDLSDREKVLVGLNISEI-----------------------------
LEHPQLAESEKIIATPVLIKELPEPLRRIIGDLSDREKVLVGLNISEI-----------------------------
LQSPELAEEEGILATPTLIKRAPPPIRRLIGDLSDEAQVLAGLDFYPSH----------------------------
LKNPEIAEKEKIIVTPTLIREYPLPQVRIIGDLSDIQTVLNGLGISSKKHDILSE----------------------
TKSPQLAEAEHILVTPTLIKEFPNPVQRIVGDLSDTETVLWGLNIGISFKQD-------------------------
LEQPLVAEGEKILLTPTLIKEFPLPKVRIVGDLSDTQTVILDLNIPRERSP--------------------------
LEHPQVAEAEKILVTPTLIKEFPLPKVRIIGDLSDMQTVLLGLNIPQKNLDN-------------------------
LEQPQVAEAEKILVTPTLIKEFPLPKVRIIGDLSNTHTVLLGLNIP-------------------------------
LEQPQIAEADKILVTPTLIKEFPLPKVRIIGDLSDTKTVLLGLNIH-------------------------------
LEQPQVAEAEKILVTPTLIKEFPLPKVRIIGDLSDMQTVLLGLNIPQRHLDN-------------------------
LEQPDVAENEKIMVTPTLIKQLPPPLQRIIGDMSKTELVLLGLDIDN------------------------------
LEQPQRAEEEKIMVTPTLIKHLPPPLQRIIGDMSNTEKVLLGLDILPEG----------------------------
LEQPQRAEEEKIMVTPTLIKQLPPPLQRIIGDMSNTEKVLLGLDIVPEGLQVRLPED--------------------
LEQPQLAEQDKILVTPTLVKQLPPPLQRIIGDMSNTQKVLLGLDVIPKDSHRN------------------------
LEEPHRAEIEKILVTPTLIKQLPPPLQRIIGDLSNREKVLYGLDLVAKDQ---------------------------
LEEPARAEREKILVTPTLIKQLPPPLQRIIGDLSNRENVICGLDLIDQ-----------------------------
LEEPQRAETEKILVTPTLIKQLPPPLQRIIGDLSNREKVICGLDLISKHPEN-------------------------
LEQPQQAEQEKILVTPTLIKQLPPPLQRIIGDMSNTQKVLLGLDLVSQDKN--------------------------
LEQPQTAEKEKILVTPTLIKQLPPPLQRIIGDMSNTQKVLLGLDLVSEDKN--------------------------
LEQPDLAEEEKILVTPTLIKQLPPPLQRIIGDMSNTQKVLLGLDLISREMIN-------------------------
LEQPDLAEQEKILVTPTLIKQLPPPLQRIIGDMSNTQKVLLGLDLIAREEAKS------------------------
LEQPERSERDRIVATPTLIRELPPPIRRIIGDLSDRDEVLHGLELIAPTSGSETSH---------------------
LENPERGENERIVATPTLIRELPPPIRRIIGDLSDRDEVLHGLELVTPGQREPLQ----------------------
IEDPQAAEDARIIATPTLIKALPPPLRRIIGDLSNKEKVLIGLDLSSPGDEEGHRRG--------------------
LEQPHLAEQERILATPTLIKELPPPVRRIIGDLSDTLKVLQGLDLPVHPMGTGGTQE--------------------
LKNPQLAEDEKILATPLLARILPAPIKRIIGDLSDKEKVLLGLDIV-------------------------------
LERPQLAEEEKILATPTLIKLLPPPIKRIIGDLSDKRQVMLGLDLPS------------------------------
LERPQLAEDEKILATPTLIKELPMPIRRIIGDLSDTEKVLLGLDLQTKMKTSTADGGR-------------------
LENPQLAENERILATPTLIKELPPPIRRIIGDLSDREKVLLGLDILPRNRGSS------------------------
LERPQLAQDEKILATPMLIKELPLPLRRVIGDLSNKEQVLLGLDYYPAV----------------------------
LERPQLAEDEKILATPTLIKELPPPLRRVIGDLSDRDQVLLGLDVYPA-----------------------------
LESPDVAVRDQIIVTPTLCRISPEPEKRIIGDLSVKRIVLQALGI--------------------------------
LENPQLLENDNVLATPLLIKLSPEPKMRIIGDFSDSQRVLQGLGYNPDKL---------------------------
YQQPILARDGQIVATPTLVREFPPPVRRLIGSLANATGLFVGLELDTRRKTSR------------------------
YQQPILARDGQIVATPTLVREFPPPVRRLIGSLANTTGLFVGLELDTRRKTSR------------------------
YQHPGLASENQIIASPTLLKVSPPPTVRLVGELSDRAGVLRSLGVSERD----------------------------
YQHPSMASQDQIIASPTLLKTSPPPETRLIGELSDRTRVLNSLGIAGSD----------------------------
TENPSLARVKQIIALPTLIRLSPSPERKVVGDLSELDRAAAILELVNGK----------------------------
YQQSALAGADGVVAAPTLIRLSPLPARRITGDLSDERHVLDGLGLEGLGLDGAADER--------------------
YQQSALAGEDGVVAAPTLVRLSPLPARRITGDLSDERHVLDGLGLGELGFGGAADEH--------------------
YQQPALAGEDGVVAAPTLVRLSPLPARRITGDLSDERHVLDGLGFGGAADEH-------------------------
YQQPHLAEVHQVVAAPTLLRLEPLPVRRLIGDLSDEARVLRGLEIQPVSDPGRDER---------------------
YQQPELAERDGILAAPTLLKLAPGPERRLSGDLLDEGRVLRGLEIASVAEPF-------------------------
YQQPDLADRDGILAAPTLLKVFPYPERRISGDLLDEGLILRGLQIDPTAEAR-------------------------
QKDPRRAADDQILAVPTLVRRLPEPVRKVVGDLSDTDRLLAGLQLRRIDGAT-------------------------
LENPRRAADDQIVAVPTLVRKSPAPVRKVVGDFSDTERLLAALQLRRRTDDAV------------------------
YQQPELAQQAQLVALPTLVRLRPLPQRRLVGDLSNRPVVLSVLGLNQLPPPAPAP----------------------
YQQPEKAKEERIIAAPTLVKKRPGLTRWLVGDLSDRRRVLTLLGISPEPTDM-------------------------
YQQPEMAQQAQIVAAPTLVKKSPGLMRWLVGDLSDRRRVLTLLGLSPDPDDPHAHA---------------------
YQQPELAQGEQLIGIPTLIKKRPGLIRRLVGDLSDRPRVLAALGLADSPPH--------------------------
YQQPELAQQEDLIGVPTLIKRRPGLVRRLVGDLSDYERVLKALGIMPTLGHE-------------------------
YQQPELAQEKDLIGVPTLIKLRPGLVRRMVGDFSDRERVLKALGVIPPATVIGNE----------------------
YQQPELAQEMDLIGVPTLIKRRPGLVRRIVGDFSNRERC--------------------------------------
YQQPELAHEMDLIGVPTLIKRRPGLVRRLVGDFSNRERC--------------------------------------
YKQPFFALQEGIVAVPVLIKKFPLPEERVIGDLSDTDKVLNGLHLV-------------------------------
HQQPELTQNEDIIALPLLINKAPGTERRLIGDMSDIEKVLKGLGIPQTK----------------------------
YQQPMLAKSEQIVALPLLVKVSPAPTRKLIGDLADKEKVLKTLGLK-------------------------------
YQDKSLASQQQLLALPLLLKISPYPERKFIGDMSDTAKLLHGLGLSPESNG--------------------------
YQDKSLASQQQLLALPLLVKISPYPERKFIGDMSDTAKLLHGLGLSPESNG--------------------------
HQQRDIAERHQIIALPLLIKRLPLPERRLIGDMSNTEKVLQGLGLAAPFA---------------------------
YQETEVAQQEQIVALPLLIKKYPFPERRLIGDLSDTDKVLKGLGLKAH-----------------------------
HQQQKLAEKEQLIALPMLIRKKPLPEKKLIGDMSDTKKVLKGLGLPD------------------------------
YQQKTIAEKEQIIALPLLIKSAPLPARRLIGDMSDTEKVLKGLGISIGT----------------------------
YQQADIAEKEQLIALPLLIKKTPLPEKRLIGDLSDTEKVLKGLGLKL------------------------------
HQQPFIAASEDLIAIPMLMRKFPLPERRMIGDMSDTDKVLRGLELKKQEE---------------------------
HQQPQLAEGEDVIAVPLMIKKSPYPERRMIGDMSDTERVLKGLGLTNNS----------------------------
YQQPKMAETEQIIALPMLVIKSAIPERRLIGDMSDKGKVLRGLGLKFNDWEIE------------------------
HQQPLLVQQDDVTAIPMLIKKSPIPIKKLIGDCSDREKVLKGLGISY------------------------------
YQQPLLATSEDISAIPVLVKKAPSPVRRLVGDMSDTNKVLRGLGLL-------------------------------
YQEPALAQQEQIIALPLLIKKLPLPQRKLIGDLSESDKILKILDVI-------------------------------
YQQPELAKQEQIIALPTLIKKSPTPTRHLIGDMSDRVKVLRGLGINPSDIAI-------------------------
YQQPLLAQQEQLIALPLLIKKNPLPERRMFGDMSDLKKVLKGLGINEVI----------------------------
YQQPLIAKEEQLIALPLLIKKNPLPGSRLVGDMSDLKKVLKGLGINEDI----------------------------
YQQPIFAKEGQIVAAPMLIKALPPPLRRLIGDLSSETRVLAGLDLHSSKE---------------------------
TERPDVAERERIVATPTLVRRDPPPVRKIIGDLSDTRRVLLALGIAHDRSHASETQDGETGNGSDWSA---------
LEHPQIAEDEKIVATPTLVKRHPGPVRKIIGDLSDTRKVLLGLGILQNSSAGRMGKEEGAGNERE------------
LEHPEIAEEEKIVATPTLVKRHPGPVRKIIGDLSDTRKVLLGLGILQNSSAVQFGKEEGAENERD------------
LEYPQIAEDEKIVATPTLVKRHPGPVRKIIGDLSDTRKVLLGLGILQDSSAVRLGKEEGSGNDRD------------
FQEPTLANVEQIIATPTLIKKLPLPLRRLVGDLSDTERVIRGLNLFEHMEH--------------------------
YQQPELKLPECVVTAPTLIKELPPPLRCIIGDMSNTSRVLAGLDIKVR-----------------------------
YQQPGLVLVENVFAVPTLVKELPLPVKKIIGDLSNTVNVLVGLNIAPDNRE--------------------------
YQQPGLIIVDNLVAVPTLVKELPLPIKKLIGDLSNTPKVLLGLNIVSDSKGN-------------------------
YEYPELAKEQQVLAVPTLVKLLPLPLRKFIGSLSDEERILKGLDIQPKK----------------------------
LKQPALAKEHQILAIPTLIRKLPQPIRKAIGDLSNKERIISGLELRYHEK---------------------------
LENPAAAEEDKILATPTLVRKLPEPVRKIIGDLSDLEKVYIGLDVTPSGSSTVRSGQ--------------------
YQQPQLAEGEQIVAVPALIKRLPPPLRMVVGDMSDTERVLVGLDLLPRS----------------------------
LKNPHLAKQDQIIALPTLVRKLPTPIKKVIGDLSNQEKIVVWLEINKVSTNAQ------------------------
LKDPHLAKQDQIIALPTLVRKLPTPLKKVIGDLSNQEKIVVCLEINKV-----------------------------
VKRPELAKAHQILAIPTLIREVPEPIKRVIGDLSDESKALLNLDLDALELPGDS-----------------------
LEKPQLAAGDQIVAIPTVVRKLPEPLCRLVGDLRDTEKALVGLQLIPRRSVGG------------------------
VEKPQLAAGDHIVAVPTVVRKLPEPLCRLVGDLRNTDKALVGLQLRPLPMVGDH-----------------------
LENPERAREDQILAIPTLVRRQPEPMRRVIGDLSDGDRVLLGLDIPVTPATANP-----------------------
RQSPHLAREHNIVAIPTLVRQLPVPIQKIIGDLSDTQKVLVSLQIDTSR----------------------------
KENPKLAREHNIVAIPTLVRQLPVPIQKIIGDLSDIEKVLVHLQLAEAR----------------------------
KKEPRLAREHSIVAIPTLVRQLPAPIRKIIGDLSDAEKVLVSLNVKGAQ----------------------------
KQNPRLAKEHSIVAIPTLVRELPVPIRKIIGDLSDKEQVLVNLKLDME-----------------------------
KQNPRLAKEHSIVAIPTLVRELPVPIRKIIGDLSDKEQVLVNLKLDLE-----------------------------
RQNPKLAKEHSIVAIPTLVRELPVPIRKIIGDLSDIEKVLVNLKVQGE-----------------------------
RQNPKLAKEHSIVAIPTLVRELPVPIRKIIGDLSDVEKVLVSLKVQGE-----------------------------
KKSPHLAKEHSIVAIPTLVRELPVPIRKIIGDLSDEQKVLVHLKIGDE-----------------------------
KQNPKLAREHSIVAIPTLVRELPVPIRKIIGDLSDEQKVLVSLKIEDE-----------------------------
KKQPQLAREHGIVAIPTLVKELPVPIRKIIGDLSDTQKVLVHLSVEG------------------------------
KKSPQLAREHGIVAIPTLVKELPVPIRKIIGDLSDTPKVLVHLSVEGS-----------------------------
KKSPQLAREHGIVAIPTLVKELPVPIRKIIGDLSDTPKVLVHLAVEESSS---------------------------
KKNPQLAREHKIVAIPTLVRELPIPIRKIIGDLSDEQKVLINLKVE-------------------------------
KKNPQLAREHSIVAIPTLVRELPIPLRKIIGDLSDTYKVLVNLQVEMD-----------------------------
IEHPHIARKDQIIAVPTLIKKLPLPFKQIIGDLSNQEKVLVGLELKKVTN---------------------------
LENPHLAREYQIVAIPTLIRKLPQPIKKIIGTLVDTERVLVGLNIQASSGKMMQDSGVRRG----------------
VENPNLAREDQIVAIPTLIRKLPEPIKKIIGTLADTEKVLVGLNILVRTD---------------------------
LENPQLAQQDKIFALPTLVRTIPRPLKQVIGDLSNPEKVLVGLELWKGEEWKNL-----------------------
HHEPERAISDNILAIPTLVRKLPPPIRKIVGDLSNTERVLVGLDLTPRQHTGS------------------------
HHEPERAIGDNILAIPTLVRKLPPPMRKIIGDLSNTERVLVGLDLTPRQHIGS------------------------
IKDPQLAKDHQIIAVPTLIRKLPVPVKKIIGNLSNTEKVLVGLDLRKVR----------------------------
LLQPHLARENQIFAIPTLIRQLPVPIRQIIGDLSNQEKVLLGLEIKPVNY---------------------------
IETPQLASRDQILALPTLVRKLPPPIRKIIGDLSDIERVLVGLEIH-------------------------------
LVNPALARGDEIVAVPTLVRKLPDPIRKIIGDLSDTDKVLVGLQLRAPEGGGT------------------------
LVNPALARGDEIVAVPTLVRKLPEPIRKIIGDLSDTDRVLVGLQVRPLGDDLP------------------------
MENPKLARGDQIVAVPTLVRKLPEPVRKIIGDLSDSDRVLVGLDLRPRRRT--------------------------
IENPRLARGDQIVAVPTLVRKLPEPVRKIIGDLSNTDRVLVGLDLRPRG----------------------------
LTNPQLAQGDQIVAVPTLVRMLPPPLRKIVGDLSKTERVLVGLQLCPQQAKEAI-----------------------
LKQPGLSRGDQILAIPTLVRKLPQPVRKIIGDLSDTERVLVGLDLLPGD----------------------------
LKQPGLSRGDQILAIPTLVRKLPEPVRKIIGDLSDTERVLVGLDLLPGD----------------------------
LVNPQLAAGDQILAVPTLVRKVPEPMRKIIGDLSNEERVLVGLDVRPYVPSSARAR---------------------
LVNPQLAAGDQILAVPTLVRKVPEPMRKIIGDLSNEERVLVGLDVRPYVRASAGAR---------------------
LVNPQLAAGDQILAVPTLVRKVPEPMRKIIGDLSNEERVLVGLDVRPYVRASR------------------------
LVNPKLAAGDQILAVPTLVRKFPEPLRKIIGDLSNEERVLVGLDVKPAG----------------------------
LVNPQLAAGDQILAVPTLVRKFPEPIRKIIGDLSNEERVLVGLDVKPLV----------------------------
LLNPQLAAGDQILAVPTLVRKFPEPIRKIIGDLSNEERVLVGLDVKPLV----------------------------
LLHPQLAEGDQILAIPTLVRRVPAPLRRIIGDLSNEERVLVGLDIRPRGPQ--------------------------
LLHPQLAEGDQILAIPTLVRKVPAPLRRIIGDLSNEERVLVGLDIRPRDSH--------------------------
LQNPQLAEGDQILAIPTVVRKMPEPIRRVIGDLSNEERVIVGLDLRLSV----------------------------
LVNPQLAEGDQIIAIPTLIRNLPTPIKKIIGDLSNTEKVLVGLDLKRVR----------------------------
LQNPQLAEGDQILAVPTLVRKFPEPIRKIIGDLSNEERVLVGLNIKPLT----------------------------
LKNPQLAEGDQIFAVPTLVRKFPEPIRKIIGDLSNEERVLVGLNIKPLNS---------------------------
LKNPQLAEGDQILAVPTLVRKFPEPMRKIIGDLSNEERVLVGLNIKPGN----------------------------
LKNPQLAEGDQILAVPTLVRKFPEPIRKIIGDLSNEERVLVGLNIKPLKTL--------------------------
LKSPQLAEGDQILAVPTLVRKFPEPIRKIIGDLSNEERVLVGLNIKPIIA---------------------------
LKNPQLAEGDQILAVPTLVRKFPEPIRKIIGDLSNEERVLVGLNIKPINT---------------------------
LKNPQLAEGDQILAVPTLVRKFPEPIRKIIGDLSNEERVLVGLNIKPVNA---------------------------
LKSPQLAEGDQILAVPTLVRKFPEPIRKIIGDLSNEERVLVGLNIKPLKAL--------------------------
LKSPQLAEGDQILAVPTLVRKFPEPIRKIIGDLSNEERVLVGLNIKPLKVL--------------------------
LVNPQLAEGDQIFAIPTLVKKVPEPIRRIIGDLSDKEKVLVGLNIIPVK----------------------------
LVQPQLAAGDQILAIPTLVRKVPVPVRKIIGDLSNEEKVLVGLDIKPVKR---------------------------
LENPQLAAGDQILAIPTLVRNLPEPMRKIIGDLSNTERVLVGLDLRQRGTSR-------------------------
LENPQLAAGDQILAIPTLVRNLPEPMRKIIGDLSNTERVLVGLDLRQRKGTI-------------------------
LIQPQLAAGDQIFAVPTLVRKVPVPIRKIIGDLSNEEKVLVGLNIKPVNK---------------------------
LVQPQLAAGDQIFAIPTLVRKVPVPIRKIIGDLSNEEKVLVGLNIRPIKK---------------------------
LVHPQLAAGDQILAVPTLVRKVPVPIRKIIGDLSNEEKVLVGLNIRPLKN---------------------------
LKQPQLAEGDQIFAIPTLVRKFPEPLRKIIGDLSNEERVLVGLNIRPLGNKKGVY----------------------
LQHPQLAEGDQILAIPTLVRKVPAPIRKIIGDLSNQERVLVGLDLRAMEKK--------------------------
LLHPQLAEGDQILAIPTLVRKVPVPIRKIIGDLSNQERVLVGLDIRTFEQS--------------------------
LLHPQLAEGDQILAIPTLVRKVPSPIRKIIGDLSNQERVLVGLDIRAVENK--------------------------
LEKPQLAEGDQIFAVPTLVRKVPVPIRKIIGDLSNEEKVLVGLNIISVKSSVDV-----------------------
LQHPQLAEGDQILAIPTLVKKVPEPIRKIIGDLSNEEKVLVGLDIRSTGKQQ-------------------------
LQQPQLAEGDQILAIPTLVKKVPEPIRKIIGDLSNEEKVLVGLDIRSTSKQ--------------------------
LVNPQLAEGDQILAIPTLVRKVPEPIRKIIGDLSNEERVLLGLDVHYLTR---------------------------
LVNPQLAEGDQILAIPTLVRKVPEPIRKIIGDLSNEERVLVGLDVRPFTKQ--------------------------
LEQPQLAAGDQIFAIPTLVRKVPVPIRKIIGDLSNEEKVLVGLNIRPVTK---------------------------
LIHPQLAEGDQILAVPTLVKKVPEPIRKIIGDLSNEEKVLVGLNIRPATS---------------------------
LVQPQLAEGDQILAIPTLVKKVPEPIRKIIGDLSNEEKVLVGLNLRPAK----------------------------
LLQPQLAEGDQILAIPTLVKKVPEPIRKIIGDLSNEEKVLVGLNIRPAKRTE-------------------------
LLHPQLAEGDQILAIPTLVKKVPEPVRKIIGDLSNEEKVLVGLDIRAKKIV--------------------------
LEKPQLAEGDQIFAIPTLVKKVPEPVRKIIGDLSNEEKVLVGLDIRAKIKN--------------------------
LEKPQLAEGDQIFAIPTLVKKVPEPVRKIIGDLSNEEKVLVGLDIRTKINN--------------------------
LVNPQLAEGDQILAIPTLVRKVPEPIRKIIGDLSNEEKVLVGLNIRPL-----------------------------
LLQPQLAEGDQILAIPTLVRKVPEPIRKIIGDLSNEEKVLVGLNIRPA-----------------------------
LEKPQLAEGDQILAIPTLVRKVPEPIRKIIGDLSNEEKVLVGLNIRPA-----------------------------
IENPQLAKGDQILAVPTLVRKLPPPLRKIIGDLSDTDRVLVGLDLKQHETE--------------------------
VKNPHLAQSDQIVALPTLVRKLPEPIKRVVGDLSNSEKVIVGMDIQSLKAN--------------------------
TEAPHLAVRDQILAIPTLVRRLPAPIKKIIGDLSNEERVLIGLDIHSDGV---------------------------
LKNPKLAKGDQILAIPTLVRRLPPPLKKILGDLSDTERVLVGLDLLPYS----------------------------
IKNPHLAQQDQILALPTLIRKLPEPIKKIIGDLSNTEKVLVGLDVISLRDEG-------------------------
MENPKLAKQDQIVALPTLVRKLPEPIKKIIGDLSNEEKLLLGFNVQKIEGWTNPSKKET------------------
LQHPQLARQDQIFAIPTLVKKLPPPIKQIIGDLSNKEKVLIGLDIEKVKC---------------------------
LQNPDLAKQDQIFAIPTLVRKLPPPIRQIIGDLSNQEKVLLGLDVTPIDP---------------------------
TQQPELAIEDSILALPTLVRKLPEPIKKIIGDLSNTEKVLVGLQILPSMDWKI------------------------
TQQPSLAGDDDIVALPTLVRKLPSPIKKIIGDLSNTEKVLVGLQIVSLTGQT-------------------------
SQQPHLAIEHSIVALPTLVRQLPEPIKKIIGDLSNTEKVLVGLQIFSLVDEQ-------------------------
QVTPQLAAGDQIVAVPTLIRRLPPPLRRVIGDLSNAERVLVGLDMIPRSSAT-------------------------
RINPQLAAADQILAIPTVVRRLPAPLRKVIGDLSNTERVLVGLDIRPRAPS--------------------------
RVNPQLAAADQILAIPTVVRHLPSPLKKVIGDLSDTERVLVGLDLRPGIGS--------------------------
RVNPQLAAADQILAIPTVVRHLPSPLKKVIGDLSDTERVLVGLDLRPGIRS--------------------------
RVNPQLAAADQILAIPTVVRNLPSPLKKVIGDLSDTERVLVGLDLRPGIRS--------------------------
MKDPALAQRDQIVAIPTLIRQLPEPLKRIIGDLSNAEKVLVGLDIAPS-----------------------------
MKDPALAQRDQIVAIPTLIRQLPEPLKRIIGDLSNAEKVLVGLDIAPS-----------------------------
VKQPHLAKEDRIVALPTLVKKLPPPIKQIIGDLSNQEKVLVGLEITNVRNNQ-------------------------
LENPELAKGDQILAIPTLVRKLPEPVKKIIGTLANEEKVIVGLDIRPTCKM--------------------------
LINPELAKGDQILALPTLVRKLPEPVKKIIGDLSNTEKVLVGLDIRPVK----------------------------
LENPQLAKGDQILAIPTLVRKLPEPVKQIIGDLSNTQKVLVGLDLRHVI----------------------------
IQNPQLAKGDQILAIPTLVRKLPEPVKQIIGDLSNTEKVLVGLDLRQLNIN--------------------------
LKNPQLAKGDQILAIPTLVRKLPEPVKQIIGDLSNTEKVLVGLDLRQLNINQGEVSYE-------------------
MENPQLAKGDQILAIPTLVRKLPEPVKQIIGDLSNTEKVLVGLDLRQVNIN--------------------------
LENPQLAKGDKIVAIPTLVRKLPPPLKQIIGDLSNTEKVLVGLDLRRDSEAI-------------------------
LERPQLAKGDEIIAIPTLVRRLPEPIKKIIGDLSNTEKVLVGLQLKPHH----------------------------
VKNPKLAAGDQILAVPTLVRRLPTPITKIIGDLSNEERVLVGLDVRPIRR---------------------------
IQNPRLAAGDQILAIPTLVRKLPAPLKRIIGDLSNTDKVLVGLDVRPKSAG--------------------------
MKNPKLAAGDQILAIPTLVRRLPSPLKRIIGDLSNTEKVLVGLDIRPKDAP--------------------------
MKNPQLAAGDQILAIPTLVRRLPSPLKRIIGDLSNTEKVLVGLDIRPKADQP-------------------------
MKNPQLAAGDQILAIPTLVRRLPSPLKRIIGDLSNTEKVLVGLDIRPKADRP-------------------------
MKNPQLAAGDQILAIPTLVRRLPAPLKRIIGDLSNTEKVLVGLDIRPKADGL-------------------------
MKNPQLAAGDQILAIPTLVRRLPAPLKRIIGDLSNTEKVLVGLDIRPQNLPEKNPAAKADGV---------------
MKNPQLAVGDQILAIPTLVRRLPAPLKRIIGDLSNTEKVLVGLDIQPQNLAEKSPAAKADSV---------------
MKNPQLAAGDQILAIPTLVRRLPAPLKRIIGDLSNTEKVLVGLDIRPQSLAEKKPTAKVDGI---------------
MKNPQLAAGDQILAIPTLVRRLPAPLKRIIGDLSNTEKVLVGLDIRPQNLADKNPAAKADGI---------------
MKNPQLAAGDQILAIPTLVRRLPAPLKRIIGDLSNTEKVLVGLDIRPQNLAEKNPAAKVDGI---------------
LKNPQLAAGDQILAIPTLVRRLPEPLKRIIGDLSNTEKVLVGLDIRPKAKGI-------------------------
LENPQLAKGDQILAVPTLVRKLPPPIKKIIGDLSNTERVLVGLDLLSERGQQ-------------------------
LENPQLAKGDQILAVPTLVRRLPPPIKKIIGDLSNTERVLVGLDLRPAE----------------------------
LENPQLAKGDQILAVPTLVRRLPPPIKKIIGDLSNTERVLVGLDLRPVE----------------------------
LENPQLAAGDQILAVPTLVRRLPPPLKRIIGNLSDSERVLVGLDLQPLT----------------------------
LDRPQLAAGDQILAIPTLVRHLPQPLKKIIGNLSNTERVLVGLDIRREDRK--------------------------
