# Supplementary material for: Predicting multiple conformations via sequence clustering and AlphaFold2
Source: Nature. 2023 Nov 13;625(7996):832–9. doi: 10.1038/s41586-023-06832-9 (PMC10808063; doi:10.1038/s41586-023-06832-9)
Supplement: Supplementary file 4 — Supplementary Dataset 1: alignment and phylogenetic tree for KaiB family. [file 41586_2023_6832_MOESM4_ESM.zip › KaiB_95_aligned.phy_phyml_tree.tree]

#NEXUS
begin taxa;
	dimensions ntax=487;
	taxlabels
	'WP_002757114.1'
	'WP_006043361.1'
	'WP_006099669.1'
	'WP_006099739.1'
	'WP_006104052.1'
	'WP_006105648.1'
	'WP_006106192.1'
	'WP_006198954.1'
	'WP_006274277.1'
	'WP_006423275.1'
	'WP_006454593.1'
	'WP_006510279.1'
	'WP_006511480.1'
	'WP_006527371.1'
	'WP_006528967.1'
	'WP_006562602.1'
	'WP_006563391.1'
	'WP_006631319.1'
	'WP_006929402.1'
	'WP_007098784.1'
	'WP_007101689.1'
	'WP_007191622.1'
	'WP_007304479.1'
	'WP_007360306.1'
	'WP_007360307.1'
	'WP_007857158.1'
	'WP_007857159.1'
	'WP_008190849.1'
	'WP_008235844.1'
	'WP_008275941.1'
	'WP_008276874.1'
	'WP_008277690.1'
	'WP_008385880.1'
	'WP_008708366.1'
	'WP_008708367.1'
	'WP_008870989.1'
	'WP_008870990.1'
	'WP_008931837.1'
	'WP_008932114.1'
	'WP_008962689.1'
	'WP_009031974.1'
	'WP_009343555.1'
	'WP_009344093.1'
	'WP_009507517.1'
	'WP_009507518.1'
	'WP_009633154.1'
	'WP_009767913.1'
	'WP_009768407.1'
	'WP_009784627.1'
	'WP_009786523.1'
	'WP_010310802.1'
	'WP_010315420.1'
	'WP_010583328.1'
	'WP_010583329.1'
	'WP_010683590.1'
	'WP_010872548.1'
	'WP_010876719.1'
	'WP_010997479.1'
	'WP_011033040.1'
	'WP_011033041.1'
	'WP_011056333.1'
	'WP_011056401.1'
	'WP_011130787.1'
	'WP_011155579.1'
	'WP_011242647.1'
	'WP_011359363.1'
	'WP_011390296.1'
	'WP_011391042.1'
	'WP_011501167.1'
	'WP_011613956.1'
	'WP_011620131.1'
	'WP_011629357.1'
	'WP_011815013.1'
	'WP_011825217.1'
	'WP_011910255.1'
	'WP_011926872.1'
	'WP_011936241.1'
	'WP_012025985.1'
	'WP_012025986.1'
	'WP_012044397.1'
	'WP_012107043.1'
	'WP_012122601.1'
	'WP_012163545.1'
	'WP_012195949.1'
	'WP_012258355.1'
	'WP_012319920.1'
	'WP_012409411.1'
	'WP_012456288.1'
	'WP_012498631.1'
	'WP_012500897.1'
	'WP_012598008.1'
	'WP_012615923.1'
	'WP_012616633.1'
	'WP_012616634.1'
	'WP_012618292.1'
	'WP_012618293.1'
	'WP_012625841.1'
	'WP_012648637.1'
	'WP_012648638.1'
	'WP_012791955.1'
	'WP_012791956.1'
	'WP_012828223.1'
	'WP_012969925.1'
	'WP_012969926.1'
	'WP_013189697.1'
	'WP_013296268.1'
	'WP_013323438.1'
	'WP_013323582.1'
	'WP_013323583.1'
	'WP_013325372.1'
	'WP_014148177.1'
	'WP_014219425.1'
	'WP_014219426.1'
	'WP_014413715.1'
	'WP_014430149.1'
	'WP_014435474.1'
	'WP_014776860.1'
	'WP_014812073.1'
	'WP_014816167.1'
	'WP_015110636.1'
	'WP_015112789.1'
	'WP_015119207.1'
	'WP_015121464.1'
	'WP_015123057.1'
	'WP_015125710.1'
	'WP_015133073.1'
	'WP_015138909.1'
	'WP_015138910.1'
	'WP_015140978.1'
	'WP_015147792.1'
	'WP_015151382.1'
	'WP_015155201.1'
	'WP_015158124.1'
	'WP_015163972.1'
	'WP_015167870.1'
	'WP_015167967.1'
	'WP_015171865.1'
	'WP_015171954.1'
	'WP_015173245.1'
	'WP_015173271.1'
	'WP_015176307.1'
	'WP_015176308.1'
	'WP_015180367.1'
	'WP_015184638.1'
	'WP_015185581.1'
	'WP_015191647.1'
	'WP_015193210.1'
	'WP_015197563.1'
	'WP_015198880.1'
	'WP_015202681.1'
	'WP_015207247.1'
	'WP_015208187.1'
	'WP_015208188.1'
	'WP_015220648.1'
	'WP_015221081.1'
	'WP_015224553.1'
	'WP_015225154.1'
	'WP_015229366.1'
	'WP_015279925.1'
	'WP_015329782.1'
	'WP_015329783.1'
	'WP_015824231.1'
	'WP_015824232.1'
	'WP_015952307.1'
	'WP_015955004.1'
	'WP_016196609.1'
	'WP_016873319.1'
	'WP_016924760.1'
	'WP_016951934.1'
	'WP_016952340.1'
	'WP_017307164.1'
	'WP_017309280.1'
	'WP_017315228.1'
	'WP_017320253.1'
	'WP_017324096.1'
	'WP_017654380.1'
	'WP_017747667.1'
	'WP_018397387.1'
	'WP_019495861.1'
	'WP_019502458.1'
	'WP_019504613.1'
	'WP_019942727.1'
	'WP_020214537.1'
	'WP_020879449.1'
	'WP_020887657.1'
	'WP_021761161.1'
	'WP_021761162.1'
	'WP_022607307.1'
	'WP_022608291.1'
	'WP_022825848.1'
	'WP_023065061.1'
	'WP_024125951.1'
	'WP_024544676.1'
	'WP_025281441.1'
	'WP_025781541.1'
	'WP_026082598.1'
	'WP_026086155.1'
	'WP_026087735.1'
	'WP_026097347.1'
	'WP_026098802.1'
	'WP_026101470.1'
	'WP_026135215.1'
	'WP_026199367.1'
	'WP_026440490.1'
	'WP_026629889.1'
	'WP_026629890.1'
	'WP_026733760.1'
	'WP_026735046.1'
	'WP_026789636.1'
	'WP_026992675.1'
	'WP_026992676.1'
	'WP_027158349.1'
	'WP_027221353.1'
	'WP_027227697.1'
	'WP_027248781.1'
	'WP_027265801.1'
	'WP_027269287.1'
	'WP_027271937.1'
	'WP_027401468.1'
	'WP_027844016.1'
	'WP_027844285.1'
	'WP_028083970.1'
	'WP_028085407.1'
	'WP_028456965.1'
	'WP_028491191.1'
	'WP_028947078.1'
	'WP_028949245.1'
	'WP_028952718.1'
	'WP_029269873.1'
	'WP_029280343.1'
	'WP_029345864.1'
	'WP_029632136.1'
	'WP_029633055.1'
	'WP_029651315.1'
	'WP_029681135.1'
	'WP_029893361.1'
	'WP_029893598.1'
	'WP_030622610.1'
	'WP_031292023.1'
	'WP_031456492.1'
	'WP_031456493.1'
	'WP_031459921.1'
	'WP_031460576.1'
	'WP_031525453.1'
	'WP_031525455.1'
	'WP_032518201.1'
	'WP_034235252.1'
	'WP_035153555.1'
	'WP_035155581.1'
	'WP_035239289.1'
	'WP_035680081.1'
	'WP_035680083.1'
	'WP_035759058.1'
	'WP_035889383.1'
	'WP_035982264.1'
	'WP_036001394.1'
	'WP_036042795.1'
	'WP_036295438.1'
	'WP_036401094.1'
	'WP_036484802.1'
	'WP_036486163.1'
	'WP_036487774.1'
	'WP_036533360.1'
	'WP_036678169.1'
	'WP_036902244.1'
	'WP_037979872.1'
	'WP_038013503.1'
	'WP_038076960.1'
	'WP_038546343.1'
	'WP_038553313.1'
	'WP_038653978.1'
	'WP_039724623.1'
	'WP_039896123.1'
	'WP_040335197.1'
	'WP_040371238.1'
	'WP_040483633.1'
	'WP_040856488.1'
	'WP_041032657.1'
	'WP_041038323.1'
	'WP_041236215.1'
	'WP_041237876.1'
	'WP_041393583.1'
	'WP_041425845.1'
	'WP_041463238.1'
	'WP_041620020.1'
	'WP_041780194.1'
	'WP_041933658.1'
	'WP_042202243.1'
	'WP_042236452.1'
	'WP_042339000.1'
	'WP_042341684.1'
	'WP_042466071.1'
	'WP_042491031.1'
	'WP_042563731.1'
	'WP_043692576.1'
	'WP_044195451.1'
	'WP_044210886.1'
	'WP_044291332.1'
	'WP_044437372.1'
	'WP_044450425.1'
	'WP_044450426.1'
	'WP_045056179.1'
	'WP_045358369.1'
	'WP_045690276.1'
	'WP_045690277.1'
	'WP_046144128.1'
	'WP_046243740.1'
	'WP_046280117.1'
	'WP_047589366.1'
	'WP_048016432.1'
	'WP_048068675.1'
	'WP_048079952.1'
	'WP_048106620.1'
	'WP_048106622.1'
	'WP_048136808.1'
	'WP_048136809.1'
	'WP_048175684.1'
	'WP_048868103.1'
	'WP_048868183.1'
	'WP_048871766.1'
	'WP_048907088.1'
	'WP_048907089.1'
	'WP_049559636.1'
	'WP_049691742.1'
	'WP_050808337.1'
	'WP_051006251.1'
	'WP_051072166.1'
	'WP_051080957.1'
	'WP_051188877.1'
	'WP_051189464.1'
	'WP_051276589.1'
	'WP_051888647.1'
	'WP_051925497.1'
	'WP_052212250.1'
	'WP_052213697.1'
	'WP_052346476.1'
	'WP_053420275.1'
	'WP_053456629.1'
	'WP_053456630.1'
	'WP_053474502.1'
	'WP_053541198.1'
	'WP_054464588.1'
	'WP_054467491.1'
	'WP_054469305.1'
	'WP_055092896.1'
	'WP_056092949.1'
	'WP_056092951.1'
	'WP_056184994.1'
	'WP_056184998.1'
	'WP_056198644.1'
	'WP_056199825.1'
	'WP_056251786.1'
	'WP_056281676.1'
	'WP_056281677.1'
	'WP_056376994.1'
	'WP_056464512.1'
	'WP_056467675.1'
	'WP_056499775.1'
	'WP_056528328.1'
	'WP_056541730.1'
	'WP_057118272.1'
	'WP_057123292.1'
	'WP_057202896.1'
	'WP_057933157.1'
	'WP_057933158.1'
	'WP_057955425.1'
	'WP_058448151.1'
	'WP_058452467.1'
	'WP_058501894.1'
	'WP_058528930.1'
	'WP_058882775.1'
	'WP_058883586.1'
	'WP_059118754.1'
	'WP_060637791.1'
	'WP_060771348.1'
	'WP_060771349.1'
	'WP_061466837.1'
	'WP_061545689.1'
	'WP_062002894.1'
	'WP_062170750.1'
	'WP_062294573.1'
	'WP_062294773.1'
	'WP_063419518.1'
	'WP_063464542.1'
	'WP_063572426.1'
	'WP_063572427.1'
	'WP_063896294.1'
	'WP_065449742.1'
	'WP_065715225.1'
	'WP_066005466.1'
	'WP_066005469.1'
	'WP_066119027.1'
	'WP_066121260.1'
	'WP_066121263.1'
	'WP_066347323.1'
	'WP_066348208.1'
	'WP_066348209.1'
	'WP_066376061.1'
	'WP_066783385.1'
	'WP_066919423.1'
	'WP_067056237.1'
	'WP_067056240.1'
	'WP_067095928.1'
	'WP_067195454.1'
	'WP_067195457.1'
	'WP_067763282.1'
	'WP_067768554.1'
	'WP_067769264.1'
	'WP_067769266.1'
	'WP_068045126.1'
	'WP_068139784.1'
	'WP_068139786.1'
	'WP_068192051.1'
	'WP_068192052.1'
	'WP_068234911.1'
	'WP_068248866.1'
	'WP_068342312.1'
	'WP_068343858.1'
	'WP_068383805.1'
	'WP_068392533.1'
	'WP_068507005.1'
	'WP_068507875.1'
	'WP_068788002.1'
	'WP_068788302.1'
	'WP_069037413.1'
	'WP_069073793.1'
	'WP_069333443.1'
	'WP_069349423.1'
	'WP_069351465.1'
	'WP_069585250.1'
	'WP_069661042.1'
	'WP_069790679.1'
	'WP_069968624.1'
	'WP_070375889.1'
	'WP_070396020.1'
	'WP_070730252.1'
	'WP_070730253.1'
	'WP_070732023.1'
	'WP_070746446.1'
	'WP_071106679.1'
	'WP_071191151.1'
	'WP_071242571.1'
	'WP_071455440.1'
	'WP_071517483.1'
	'WP_071518015.1'
	'WP_071801162.1'
	'WP_072603809.1'
	'WP_072619351.1'
	'WP_072620570.1'
	'WP_072721526.1'
	'WP_072722327.1'
	'WP_072836415.1'
	'WP_072836416.1'
	'WP_072953993.1'
	'WP_072953995.1'
	'WP_073041732.1'
	'WP_073041734.1'
	'WP_073069408.1'
	'WP_073074650.1'
	'WP_073140629.1'
	'WP_073282694.1'
	'WP_073283019.1'
	'WP_073393943.1'
	'WP_073468320.1'
	'WP_073550873.1'
	'WP_073591980.1'
	'WP_073594531.1'
	'WP_073595777.1'
	'WP_073595834.1'
	'WP_073609295.1'
	'WP_073620386.1'
	'WP_073627870.1'
	'WP_073630736.1'
	'WP_073643454.1'
	'WP_074238355.1'
	'WP_074238356.1'
	'WP_074457088.1'
	'WP_074489240.1'
	'WP_074489241.1'
	'WP_074657902.1'
	'WP_075078510.1'
	'WP_075161891.1'
	'WP_075220086.1'
	'WP_075353937.1'
	'WP_075359023.1'
	'WP_075598383.1'
	'WP_075599852.1'
;
end;
begin trees;
	tree tree_1 = [&R] ('WP_012107043.1':1.282015,'WP_012618292.1':0.763547,((('WP_006274277.1':3.766734,('WP_014430149.1':2.203797,(('WP_010583329.1':2.225434,(((('WP_048907088.1':1.1341,('WP_026992676.1':2.225066,('WP_035680083.1':0.162163,(('WP_057118272.1':0.038996,('WP_012025986.1':0.120097,('WP_056198644.1':0.041175,('WP_053474502.1':0.164512,'WP_057123292.1':0.215823)[&label=0.999999]:0.217667…
end;
begin figtree;
	set appearance.backgroundColorAttribute="Default";
	set appearance.backgroundColour=#ffffff;
	set appearance.branchColorAttribute="User selection";
	set appearance.branchColorGradient=false;
	set appearance.branchLineWidth=1.0;
	set appearance.branchMinLineWidth=0.0;
	set appearance.branchWidthAttribute="Fixed";
	set appearance.foregroundColour=#000000;
	set appearance.hilightingGradient=false;
	set appearance.selectionColour=#ffff00;
	set branchLabels.colorAttribute="User selection";
	set branchLabels.displayAttribute="Branch times";
	set branchLabels.fontName="Abadi MT Condensed Extra Bold";
	set branchLabels.fontSize=8;
	set branchLabels.fontStyle=0;
	set branchLabels.isShown=false;
	set branchLabels.significantDigits=4;
	set layout.expansion=0;
	set layout.layoutType="RECTILINEAR";
	set layout.zoom=0;
	set legend.attribute=null;
	set legend.fontSize=10.0;
	set legend.isShown=false;
	set legend.significantDigits=4;
	set nodeBars.barWidth=4.0;
	set nodeBars.displayAttribute=null;
	set nodeBars.isShown=false;
	set nodeLabels.colorAttribute="User selection";
	set nodeLabels.displayAttribute="Node ages";
	set nodeLabels.fontName="Abadi MT Condensed Extra Bold";
	set nodeLabels.fontSize=8;
	set nodeLabels.fontStyle=0;
	set nodeLabels.isShown=false;
	set nodeLabels.significantDigits=4;
	set nodeShape.colourAttribute=null;
	set nodeShape.isShown=false;
	set nodeShape.minSize=10.0;
	set nodeShape.scaleType=Width;
	set nodeShape.shapeType=Circle;
	set nodeShape.size=4.0;
	set nodeShape.sizeAttribute=null;
	set polarLayout.alignTipLabels=false;
	set polarLayout.angularRange=0;
	set polarLayout.rootAngle=0;
	set polarLayout.rootLength=100;
	set polarLayout.showRoot=true;
	set radialLayout.spread=0.0;
	set rectilinearLayout.alignTipLabels=false;
	set rectilinearLayout.curvature=0;
	set rectilinearLayout.rootLength=100;
	set scale.offsetAge=0.0;
	set scale.rootAge=1.0;
	set scale.scaleFactor=1.0;
	set scale.scaleRoot=false;
	set scaleAxis.automaticScale=true;
	set scaleAxis.fontSize=8.0;
	set scaleAxis.isShown=false;
	set scaleAxis.lineWidth=1.0;
	set scaleAxis.majorTicks=1.0;
	set scaleAxis.origin=0.0;
	set scaleAxis.reverseAxis=false;
	set scaleAxis.showGrid=true;
	set scaleBar.automaticScale=true;
	set scaleBar.fontSize=10.0;
	set scaleBar.isShown=true;
	set scaleBar.lineWidth=1.0;
	set scaleBar.scaleRange=0.0;
	set tipLabels.colorAttribute="User selection";
	set tipLabels.displayAttribute="Names";
	set tipLabels.fontName="Abadi MT Condensed Extra Bold";
	set tipLabels.fontSize=8;
	set tipLabels.fontStyle=0;
	set tipLabels.isShown=true;
	set tipLabels.significantDigits=4;
	set trees.order=true;
	set trees.orderType="decreasing";
	set trees.rooting=false;
	set trees.rootingType="User Selection";
	set trees.transform=false;
	set trees.transformType="cladogram";
end;
